# Supplementary material for: Crystal structure of the pyridine–diiodine (1/1) adduct
Source: Acta Crystallogr E Crystallogr Commun. 2015 Jun 13;71(Pt 7):o463. doi: 10.1107/S2056989015010518 (PMC4518975; doi:10.1107/S2056989015010518)
Supplement: Supplementary file 1 [file e-71-0o463-sup1.cif]

##############################################################################
#                                                                            #
# This CIF contains the data in a paper accepted for publication in          #
# Acta Crystallographica Section E. It conforms to the requirements of       #
# Notes for Authors for Acta Crystallographica Section E, and has been       #
# peer reviewed under the auspices of the IUCr Commission on Journals.       #
#                                                                            #
# Full details of the Crystallographic Information File format               #
# are given in the paper "The Crystallographic Information File (CIF):       #
# a New Standard Archive File for Crystallography" by S. R. Hall, F. H.      #
# Allen and I. D. Brown [Acta Cryst. (1991), A47, 655-685].                  #
#                                                                            #
# The current version of the core CIF dictionary is obtainable from          #
# ftp://ftp.iucr.org/pub/cif_core.dic.                                       #
#                                                                            #
# Software is freely available for graphical display of the structure(s)     #
# in this CIF. For information consult the CIF software page                 #
# http://www.iucr.org/resources/cif/software.                                #
#                                                                            #
# This file may be used for bona fide research purposes within the           #
# scientific community so long as proper attribution is given to the journal # 
# article from which it was obtained.                                        #
#                                                                            #
##############################################################################
data_I
_audit_creation_method
;
Olex2 1.2
(compiled 2014.05.21 svn.r2940 for OlexSys, GUI svn.r4846)
;
_journal_date_recd_electronic     2015-04-17
_journal_date_accepted     2015-06-01
_journal_name_full     'Acta Crystallographica, Section E'
_journal_year     2015
_journal_volume     71
_journal_issue      7
_journal_page_first     o463
_journal_page_last     o463
_journal_paper_category     HO
_journal_paper_doi     10.1107/S2056989015010518
_journal_coeditor_code     RZ5157
_publ_contact_author_name     'Matti Haukka'
_publ_contact_author_address
;University of Jyvaskyla
Department of Chemistry
P.O. Box 35
FI-40014 University of Jyvaskyla
Finland
;
_publ_contact_author_email     matti.o.haukka@jyu.fi
_publ_contact_author_phone     ?
_publ_section_title
;
Crystal structure of the pyridine--diiodine (1/1) adduct
;
loop_
    _publ_author_name
    _publ_author_address
    'Tuikka, Matti'
;
University of Jyvaskyla
Department of Chemistry
P.O. Box 35
FI-40014 University of Jyvaskyla
Finland
;
    'Haukka, Matti'
;
University of Jyvaskyla
Department of Chemistry
P.O. Box 35
FI-40014 University of Jyvaskyla
Finland
;
_database_code_depnum_ccdc_archive     'CCDC 1404151'
_chemical_name_systematic
;
Pyridine--diiodine (1/1)
;
_chemical_name_common     'Diiodo-pyridine'
_chemical_formula_moiety     'C5 H5 N, I2'
_chemical_formula_sum     'C5 H5 I2 N'
_chemical_formula_iupac     'C5 H5 N, I2'
_chemical_formula_weight     332.90
_chemical_melting_point     ?
_shelx_space_group_comment
;
The symmetry employed for this shelxl refinement is uniquely defined
by the following loop, which should always be used as a source of
symmetry information in preference to the above space-group names.
They are only intended as comments.
;
_space_group_crystal_system     monoclinic
_space_group_name_H-M_alt     'P 2/c'
_space_group_name_Hall     '-P 2yc'
loop_
    _space_group_symop_operation_xyz
    'x, y, z'
    '-x, y, -z+1/2'
    '-x, -y, -z'
    'x, -y, z-1/2'
_cell_length_a     9.2432(6)
_cell_length_b     4.3392(2)
_cell_length_c     20.1953(13)
_cell_angle_alpha     90
_cell_angle_beta     98.468(3)
_cell_angle_gamma     90
_cell_volume     801.16(8)
_cell_formula_units_Z     4
_cell_measurement_reflns_used     1865
_cell_measurement_theta_min     1.00
_cell_measurement_theta_max     27.48
_cell_measurement_temperature     120
_exptl_crystal_description     'plate'
_exptl_crystal_colour     'clear light yellow'
_exptl_crystal_size_max     0.088
_exptl_crystal_size_mid     0.067
_exptl_crystal_size_min     0.02
_exptl_crystal_density_diffrn     2.760
_exptl_crystal_density_meas     .
_exptl_crystal_density_method     ?
_exptl_crystal_F_000     592
_exptl_absorpt_coefficient_mu     7.759
_exptl_absorpt_correction_type     numerical
_exptl_absorpt_process_details
;
(SADABS; Bruker,2012)
;
_exptl_absorpt_correction_T_min     0.5740
_exptl_absorpt_correction_T_max     0.9019
_diffrn_ambient_temperature     120
_diffrn_radiation_type     MoK\a
_diffrn_radiation_wavelength     0.71073
_diffrn_radiation_monochromator     'curved graphite crystal'
_diffrn_measurement_device_type     'Bruker KAPPA APEX II CCD'
_diffrn_measurement_device     '62mm x 62mm CCD camera on \k-goniostat'
_diffrn_measurement_method     '\f scans and \w scans with \k offset'
_diffrn_detector_area_resol_mean     16
_diffrn_reflns_number     6585
_diffrn_reflns_av_R_equivalents     0.0620
_diffrn_reflns_theta_min     2.228
_diffrn_reflns_theta_max     27.600
_diffrn_reflns_theta_full     26.000
_diffrn_measured_fraction_theta_max     0.989
_diffrn_measured_fraction_theta_full     0.999
_diffrn_reflns_limit_h_min     -11
_diffrn_reflns_limit_h_max     11
_diffrn_reflns_limit_k_min     -5
_diffrn_reflns_limit_k_max     5
_diffrn_reflns_limit_l_min     -26
_diffrn_reflns_limit_l_max     25
loop_
    _refln_index_h
    _refln_index_k
    _refln_index_l
    _refln_F_squared_meas
    -1 0 0 53.33
    1 0 0 67.43
    -2 0 0 988.55
    -2 0 0 1000
    2 0 0 920.53
    -3 0 0 603.31
    -3 0 0 600.93
    3 0 0 587.72
    -4 0 0 50.54
    -4 0 0 52.46
    4 0 0 52.17
    -5 0 0 307.32
    -5 0 0 337.58
    5 0 0 318.78
    -6 0 0 10.15
    6 0 0 8.26
    -7 0 0 29.11
    7 0 0 29.81
    -8 0 0 11.85
    -9 0 0 -0.69
    -9 0 0 -1.9
    -10 0 0 2.17
    -10 0 0 3.8
    -11 0 0 3.25
    -11 0 0 0.69
    -11 1 0 10.64
    -10 1 0 3.96
    -10 1 0 0.47
    -9 1 0 1.49
    8 -1 0 0.26
    -8 1 0 2.49
    -8 1 0 0.21
    7 -1 0 44.96
    -7 1 0 36.61
    6 -1 0 0.52
    -6 1 0 0.29
    5 -1 0 93.81
    -5 1 0 97.6
    -5 1 0 99.93
    4 -1 0 42.7
    -4 1 0 50.86
    -4 1 0 58.52
    3 -1 0 150.31
    -3 1 0 145.01
    -3 1 0 138.08
    2 -1 0 337.17
    -2 1 0 318.76
    -2 1 0 334.96
    -2 1 0 336.06
    1 -1 0 76.72
    1 -1 0 71.93
    -1 1 0 73.22
    -1 1 0 74.23
    0 -1 0 291.85
    0 -1 0 288.48
    0 -1 0 269.72
    0 1 0 259.4
    0 1 0 289.07
    -1 -1 0 67.37
    -1 -1 0 76.82
    -1 -1 0 75.68
    -1 -1 0 73.33
    1 1 0 71.81
    1 1 0 76.51
    1 1 0 81.38
    -2 -1 0 315.3
    2 1 0 322.88
    2 1 0 311.46
    -3 -1 0 139.25
    3 1 0 126.02
    3 1 0 135.21
    -4 -1 0 49.93
    -4 -1 0 42.9
    4 1 0 44.83
    4 1 0 48.33
    -5 -1 0 112.44
    -5 -1 0 113.13
    5 1 0 110.62
    5 1 0 97.36
    -6 -1 0 0.73
    -6 -1 0 -1.54
    -7 -1 0 44.77
    -7 -1 0 41.1
    -8 -1 0 1.25
    8 1 0 1.38
    -9 -1 0 3.39
    9 1 0 5.82
    -10 -1 0 1
    -10 -1 0 1.56
    10 1 0 2.15
    -11 -1 0 5.64
    11 1 0 2.84
    -11 2 0 9
    -10 2 0 3.34
    -9 2 0 9.56
    -8 2 0 3.22
    -8 2 0 3.85
    -7 2 0 8.57
    -7 2 0 7.38
    -7 2 0 4.89
    -6 2 0 23.81
    -6 2 0 27.17
    -6 2 0 25.96
    -5 2 0 -1.71
    -5 2 0 0.87
    -5 2 0 1.91
    -4 2 0 12.24
    -4 2 0 13.36
    -4 2 0 12.88
    -4 2 0 13.92
    -3 2 0 -0.37
    -3 2 0 0.12
    -3 2 0 -0.43
    2 -2 0 2.96
    2 -2 0 2.55
    -2 2 0 1.09
    1 -2 0 0.45
    1 -2 0 0.2
    1 -2 0 -0.88
    -1 2 0 0.45
    0 -2 0 1.32
    0 -2 0 0.07
    0 -2 0 2.11
    0 -2 0 3.42
    0 2 0 1.4
    0 2 0 1.9
    -1 -2 0 0.92
    -1 -2 0 0.31
    -1 -2 0 0.3
    -1 -2 0 -0.25
    1 2 0 1.03
    -2 -2 0 1.18
    -2 -2 0 1.67
    2 2 0 1.95
    -3 -2 0 1.57
    3 2 0 1.3
    3 2 0 -0.75
    3 2 0 0.18
    -4 -2 0 13.02
    -4 -2 0 12.74
    4 2 0 12.91
    4 2 0 13.28
    -5 -2 0 2.44
    -5 -2 0 1.38
    5 2 0 2.07
    5 2 0 1.15
    -6 -2 0 26.22
    -6 -2 0 23.78
    6 2 0 21.8
    -7 -2 0 6.52
    -7 -2 0 4.29
    7 2 0 7.42
    -8 -2 0 8.44
    8 2 0 9.14
    -9 -2 0 5.52
    9 2 0 6.44
    -10 -2 0 2.32
    10 2 0 4.2
    -11 -2 0 7.86
    11 2 0 6.65
    -10 3 0 6.32
    -9 3 0 6.25
    -8 3 0 12.5
    -8 3 0 11.02
    -7 3 0 -0.38
    -7 3 0 -1.05
    -6 3 0 32.17
    -6 3 0 32.61
    -6 3 0 24.14
    -5 3 0 45.79
    -5 3 0 40.83
    -5 3 0 50.19
    -4 3 0 3.72
    -4 3 0 5
    -3 3 0 107.55
    -3 3 0 115.15
    -3 3 0 109.12
    2 -3 0 53.96
    -2 3 0 45.67
    -2 3 0 48.08
    1 -3 0 32.5
    1 -3 0 27.31
    -1 3 0 23.53
    -1 3 0 25.69
    0 -3 0 114.16
    0 -3 0 117.88
    0 -3 0 107.53
    0 -3 0 121.76
    0 3 0 109.5
    0 3 0 115.09
    -1 -3 0 26.66
    -1 -3 0 27.18
    -1 -3 0 26.49
    -1 -3 0 28.01
    -2 -3 0 44.94
    -2 -3 0 39.3
    -3 -3 0 100.63
    -3 -3 0 89.69
    3 3 0 95.08
    -4 -3 0 1.15
    4 3 0 -0.24
    -5 -3 0 46.17
    5 3 0 52.47
    -6 -3 0 23.17
    6 3 0 24.14
    -7 -3 0 0.65
    7 3 0 -2.16
    -8 -3 0 7.41
    8 3 0 4.76
    -9 -3 0 5.41
    9 3 0 8.82
    -10 -3 0 3.96
    10 3 0 -0.62
    -8 4 0 -2.39
    -7 4 0 1.11
    -6 4 0 -0.02
    -6 4 0 1.29
    -5 4 0 40.8
    -5 4 0 49.97
    -4 4 0 5.15
    -4 4 0 5.87
    -3 4 0 57.36
    2 -4 0 71.21
    -2 4 0 88.86
    1 -4 0 11.41
    1 -4 0 10.98
    -1 4 0 10.3
    0 -4 0 185.38
    0 -4 0 148.66
    -1 -4 0 5.59
    -1 -4 0 5.96
    -2 -4 0 81.13
    -3 -4 0 70.91
    -4 -4 0 8.38
    -5 -4 0 42.31
    -6 -4 0 3.2
    6 4 0 4.27
    -7 -4 0 4.36
    -8 -4 0 1.5
    -5 5 0 4.48
    -4 5 0 16.03
    -4 5 0 17.02
    -3 5 0 2.77
    -3 5 0 3.06
    2 -5 0 22.1
    1 -5 0 -0.28
    0 -5 0 33.93
    -1 -5 0 6.33
    -2 -5 0 29.02
    -3 -5 0 3.5
    -4 -5 0 17.77
    -5 -5 0 8.6
    -5 -5 1 -1.41
    -4 -5 1 16.34
    -3 -5 1 19.68
    -2 -5 1 -0.1
    -1 -5 1 15.78
    0 -5 1 15.58
    1 -5 1 0.28
    -2 5 -1 19.18
    -3 5 -1 12.36
    -3 5 -1 11.69
    -4 5 -1 0.63
    -4 5 -1 4.56
    -5 5 -1 15.12
    -8 -4 1 19.47
    7 4 -1 -0.85
    -7 -4 1 4.79
    6 4 -1 22.64
    -6 -4 1 32.91
    -5 -4 1 27.66
    -4 -4 1 10.68
    -3 -4 1 82.07
    -2 -4 1 2.75
    -2 -4 1 1.49
    -1 -4 1 61.62
    -1 -4 1 52.06
    0 -4 1 27.74
    0 -4 1 26.96
    -1 4 -1 17.32
    1 -4 1 15.87
    1 -4 1 13.33
    -2 4 -1 46.66
    2 -4 1 44.44
    -3 4 -1 0.23
    -3 4 -1 2.48
    -4 4 -1 11.9
    -4 4 -1 12.37
    -5 4 -1 0.49
    -5 4 -1 1.89
    -6 4 -1 1.79
    -6 4 -1 3.59
    -7 4 -1 4.1
    -8 4 -1 1.44
    -10 -3 1 19.53
    9 3 -1 12.32
    8 3 -1 6.46
    7 3 -1 48.77
    -7 -3 1 48.79
    6 3 -1 -1.39
    -6 -3 1 0.61
    5 3 -1 42.5
    -5 -3 1 53.57
    4 3 -1 -0.2
    -4 -3 1 2.76
    3 3 -1 38.1
    -3 -3 1 41.16
    -3 -3 1 37.29
    -2 -3 1 -0.18
    -2 -3 1 -0.71
    -2 -3 1 -2.23
    -1 -3 1 57.37
    -1 -3 1 61.58
    -1 -3 1 60.57
    0 3 -1 0.54
    0 3 -1 0.2
    0 -3 1 -0.27
    0 -3 1 -1.54
    0 -3 1 1.27
    -1 3 -1 93.85
    -1 3 -1 101.05
    1 -3 1 94.82
    1 -3 1 100.83
    -2 3 -1 5.96
    -2 3 -1 8.17
    2 -3 1 5.28
    -3 3 -1 72.48
    -3 3 -1 81.48
    -3 3 -1 76.63
    -4 3 -1 50.17
    -4 3 -1 51.02
    -4 3 -1 59.26
    -5 3 -1 33.92
    -5 3 -1 39.53
    -5 3 -1 37.36
    -6 3 -1 82.76
    -6 3 -1 63.6
    -6 3 -1 88.18
    -7 3 -1 3.86
    -7 3 -1 7.67
    -8 3 -1 44.2
    -8 3 -1 44.26
    -9 3 -1 1.24
    11 2 -1 6.6
    -11 -2 1 9.26
    10 2 -1 65.4
    -10 -2 1 55.1
    9 2 -1 66.22
    -9 -2 1 59.17
    -9 -2 1 60.83
    -8 -2 1 6.61
    -8 -2 1 4.96
    7 2 -1 103.12
    -7 -2 1 96.84
    -7 -2 1 104.61
    6 2 -1 11.38
    -6 -2 1 15.02
    -6 -2 1 13.32
    -6 -2 1 12.19
    5 2 -1 35.73
    -5 -2 1 38.38
    -5 -2 1 40.24
    -5 -2 1 35.84
    4 2 -1 16.88
    4 2 -1 22.91
    -4 -2 1 17.69
    -4 -2 1 17.88
    3 2 -1 -0.33
    3 2 -1 -1.58
    -3 -2 1 -0.76
    -3 -2 1 -0.19
    2 2 -1 4.96
    -2 -2 1 2.16
    -2 -2 1 3.37
    -2 -2 1 3.19
    1 2 -1 0.83
    -1 -2 1 2.58
    -1 -2 1 2.16
    -1 -2 1 -0.75
    0 2 -1 88.86
    0 2 -1 68.71
    0 -2 1 84.03
    0 -2 1 89.22
    0 -2 1 76.78
    -1 2 -1 91.25
    -1 2 -1 97.68
    1 -2 1 108.56
    -2 2 -1 13.7
    -2 2 -1 16.82
    2 -2 1 14.67
    -3 2 -1 356.99
    -3 2 -1 378.96
    -3 2 -1 359.46
    -4 2 -1 54.49
    -4 2 -1 42.11
    -4 2 -1 57.05
    -5 2 -1 231.39
    -5 2 -1 230.4
    -6 2 -1 252.09
    -6 2 -1 242.73
    -7 2 -1 17.22
    -7 2 -1 20.63
    7 -2 1 18.81
    -8 2 -1 227.04
    -8 2 -1 213.57
    -9 2 -1 4.35
    -9 2 -1 8.26
    -10 2 -1 48.29
    -10 2 -1 46.93
    -11 2 -1 15.88
    11 1 -1 5.73
    -11 -1 1 6.85
    -11 -1 1 5.51
    -10 -1 1 19.31
    -10 -1 1 19.01
    9 1 -1 68.85
    -9 -1 1 72.05
    -9 -1 1 65.89
    8 1 -1 -0.27
    -8 -1 1 1.41
    -8 -1 1 -1.47
    7 1 -1 109.51
    -7 -1 1 98.9
    -7 -1 1 109.98
    -7 -1 1 106.31
    6 1 -1 23.06
    6 1 -1 29.85
    -6 -1 1 24.36
    -6 -1 1 21.05
    5 1 -1 22.24
    5 1 -1 23.73
    -5 -1 1 24.64
    -5 -1 1 21.59
    4 1 -1 35.59
    4 1 -1 30.59
    -4 -1 1 32.62
    -4 -1 1 26.64
    3 1 -1 6.69
    3 1 -1 8.03
    -3 -1 1 6.17
    -3 -1 1 5.2
    2 1 -1 0.64
    2 1 -1 1.69
    2 1 -1 1.98
    -2 -1 1 2.23
    -2 -1 1 0.61
    -2 -1 1 3.23
    -2 -1 1 3.06
    1 1 -1 2.84
    1 1 -1 2.07
    -1 -1 1 1.97
    -1 -1 1 2.19
    -1 -1 1 3.84
    0 1 -1 62.76
    0 1 -1 58.22
    0 -1 1 64.38
    -1 1 -1 135.31
    -1 1 -1 132.22
    1 -1 1 133.28
    -2 1 -1 42.16
    -2 1 -1 42.68
    -2 1 -1 50.16
    -3 1 -1 310.92
    -3 1 -1 309.9
    3 -1 1 306.43
    -4 1 -1 13.92
    -4 1 -1 14.61
    4 -1 1 10.75
    -5 1 -1 173.46
    -5 1 -1 198.8
    5 -1 1 176.15
    -6 1 -1 113.59
    6 -1 1 109.94
    -7 1 -1 14.14
    7 -1 1 15.86
    -8 1 -1 82.58
    -9 1 -1 13.67
    -9 1 -1 16.19
    -10 1 -1 22.45
    -10 1 -1 26.77
    -11 1 -1 9.23
    -11 0 1 2.29
    -11 0 1 0.5
    -10 0 1 -2.43
    -10 0 1 1.65
    -9 0 1 -0.08
    -9 0 1 0.48
    -8 0 1 -1.06
    -8 0 1 -1.33
    7 0 -1 -1.41
    -7 0 1 -0.82
    -7 0 1 2.66
    6 0 -1 0.91
    -6 0 1 -0.58
    -6 0 1 0.44
    5 0 -1 0.66
    -5 0 1 1.36
    -5 0 1 1.89
    4 0 -1 1.81
    -4 0 1 0.56
    -4 0 1 1.45
    3 0 -1 -2.07
    -3 0 1 -0.72
    -3 0 1 -1.37
    2 0 -1 0.36
    2 0 -1 0.34
    -2 0 1 0.74
    -2 0 1 -1.39
    1 0 -1 -0.32
    1 0 -1 -1.52
    1 0 -1 -0.54
    -1 0 -1 0.27
    1 0 1 0.97
    -2 0 -1 1.36
    -3 0 -1 2.3
    3 0 1 -1.06
    -4 0 -1 -0.44
    -4 0 -1 3.06
    4 0 1 0.65
    -5 0 -1 -0.63
    -5 0 -1 0.81
    5 0 1 1.28
    -6 0 -1 -1.05
    -6 0 -1 0.23
    6 0 1 0.23
    -7 0 -1 -0.19
    -8 0 -1 1.8
    -9 0 -1 1.07
    -10 0 -1 0.44
    -11 0 -1 9.49
    -11 1 1 4.98
    -10 1 1 27.68
    -10 1 1 28.48
    -9 1 1 67.55
    -9 1 1 74.18
    8 -1 -1 -0.4
    -8 1 1 0.7
    -8 1 1 1.86
    7 -1 -1 96.18
    -7 1 1 114.8
    -7 1 1 104.41
    6 -1 -1 22.25
    -6 1 1 22.37
    -6 1 1 23.74
    5 -1 -1 21.55
    -5 1 1 20.52
    -5 1 1 21.24
    -5 1 1 22.42
    4 -1 -1 30.97
    4 -1 -1 30.97
    -4 1 1 33.11
    -4 1 1 32.32
    -4 1 1 32.18
    3 -1 -1 4.59
    3 -1 -1 6.31
    -3 1 1 3.36
    -3 1 1 5.83
    -3 1 1 4.62
    2 -1 -1 2.27
    -2 1 1 -0.34
    -2 1 1 1.76
    -2 1 1 0.87
    1 -1 -1 3.89
    1 -1 -1 3.71
    -1 1 1 3.06
    0 -1 -1 60.44
    0 -1 -1 64.12
    0 -1 -1 59.75
    0 1 1 62.52
    0 1 1 58.39
    0 1 1 58.78
    -1 -1 -1 126.81
    -1 -1 -1 126.33
    1 1 1 132.85
    1 1 1 136.66
    1 1 1 125.27
    -2 -1 -1 43.17
    2 1 1 45.75
    2 1 1 39.6
    -3 -1 -1 303.19
    3 1 1 295.05
    -4 -1 -1 11.45
    4 1 1 13.3
    -5 -1 -1 186.28
    -5 -1 -1 189.63
    5 1 1 182.06
    -6 -1 -1 102.49
    -6 -1 -1 116.3
    -7 -1 -1 10.89
    -7 -1 -1 13.15
    -8 -1 -1 89.92
    9 1 1 11.07
    -10 -1 -1 32.64
    10 1 1 31.24
    -11 -1 -1 15.18
    -11 -1 -1 17.58
    11 1 1 12.9
    -11 2 1 7.21
    -10 2 1 59.83
    -9 2 1 64.17
    -9 2 1 66.4
    -8 2 1 14.84
    -8 2 1 13.51
    -8 2 1 11.85
    -7 2 1 106.95
    -7 2 1 98.13
    -7 2 1 98.17
    -6 2 1 13.65
    -6 2 1 13.13
    -6 2 1 11.02
    -5 2 1 33.98
    -5 2 1 41.04
    -5 2 1 38.19
    4 -2 -1 23.84
    4 -2 -1 20.64
    -4 2 1 17.53
    -4 2 1 26.75
    -4 2 1 22.8
    3 -2 -1 2.35
    -3 2 1 1.88
    -3 2 1 1.73
    -3 2 1 -0.79
    2 -2 -1 4.47
    2 -2 -1 2.79
    2 -2 -1 1.15
    -2 2 1 3.79
    1 -2 -1 1.54
    1 -2 -1 4.35
    1 -2 -1 -0.63
    -1 2 1 1.15
    -1 2 1 2.61
    0 -2 -1 77.2
    0 -2 -1 79.03
    0 -2 -1 75.68
    0 -2 -1 82.94
    0 2 1 86.25
    0 2 1 75.7
    -1 -2 -1 101.73
    -1 -2 -1 99.93
    -1 -2 -1 108.27
    -1 -2 -1 104.6
    1 2 1 107.9
    1 2 1 94.32
    -2 -2 -1 9.32
    -2 -2 -1 12.59
    -2 -2 -1 12.69
    2 2 1 12.16
    2 2 1 12.74
    2 2 1 12.66
    -3 -2 -1 346.21
    3 2 1 362.1
    3 2 1 364.08
    3 2 1 328.32
    -4 -2 -1 52.14
    4 2 1 52.36
    4 2 1 50.69
    -5 -2 -1 203.61
    5 2 1 196.65
    -6 -2 -1 234.18
    -6 -2 -1 232.62
    6 2 1 229.56
    -7 -2 -1 15.91
    -7 -2 -1 15.52
    7 2 1 18.3
    -8 -2 -1 206.75
    -8 -2 -1 212.47
    8 2 1 203.38
    -9 -2 -1 5.22
    -10 -2 -1 47.74
    10 2 1 45.43
    -11 -2 -1 24.45
    -10 3 1 22.04
    -9 3 1 17.22
    -8 3 1 13.78
    -8 3 1 14.31
    -7 3 1 46.28
    -7 3 1 46.47
    -6 3 1 3.44
    -6 3 1 4.53
    -6 3 1 2.62
    -5 3 1 52.76
    -5 3 1 41.39
    -5 3 1 49.22
    -4 3 1 -0.92
    -4 3 1 0.27
    -4 3 1 1.75
    3 -3 -1 44.88
    3 -3 -1 55.78
    -3 3 1 50.64
    -3 3 1 42.42
    2 -3 -1 2.34
    2 -3 -1 1.04
    -2 3 1 0.78
    1 -3 -1 50.3
    1 -3 -1 60.65
    1 -3 -1 62.76
    -1 3 1 62.4
    -1 3 1 65.95
    0 -3 -1 -0.21
    0 -3 -1 0.52
    0 -3 -1 0.78
    0 3 1 -0.32
    -1 -3 -1 95.39
    -1 -3 -1 91.08
    -1 -3 -1 89.27
    -1 -3 -1 104.01
    -2 -3 -1 5.34
    -2 -3 -1 4.3
    -2 -3 -1 4.94
    -3 -3 -1 70.27
    -3 -3 -1 68.27
    -4 -3 -1 49.55
    4 3 1 44.97
    -5 -3 -1 32.98
    -5 -3 -1 30.85
    5 3 1 38.05
    -6 -3 -1 72.28
    6 3 1 74.33
    7 3 1 6.39
    -8 -3 -1 42.59
    8 3 1 34.33
    -9 -3 -1 4.04
    9 3 1 0.4
    -10 -3 -1 24.11
    -8 4 1 9.86
    -7 4 1 5.33
    -6 4 1 28.97
    -6 4 1 28.38
    -5 4 1 26.16
    -5 4 1 32.99
    -4 4 1 13.05
    -4 4 1 17.08
    3 -4 -1 74.2
    -3 4 1 73.5
    2 -4 -1 2.1
    -2 4 1 -1.26
    1 -4 -1 48.11
    1 -4 -1 69.37
    0 -4 -1 21.47
    -1 -4 -1 13.11
    -2 -4 -1 40.97
    -3 -4 -1 2.53
    -4 -4 -1 11.79
    -5 -4 -1 4.27
    -6 -4 -1 4.48
    -8 -4 -1 -1.65
    -5 5 1 1.3
    -4 5 1 13.98
    -4 5 1 13.04
    -3 5 1 24.32
    2 -5 -1 1.44
    1 -5 -1 17.5
    0 -5 -1 24.12
    -1 -5 -1 5.23
    -2 -5 -1 32.86
    -3 -5 -1 17.6
    -4 -5 -1 1.76
    -5 -5 -1 10.53
    -5 -5 2 -1.7
    -4 -5 2 34.77
    -3 -5 2 1.51
    -2 -5 2 21.17
    -1 -5 2 14.63
    0 -5 2 23.32
    1 -5 2 12.78
    -2 5 -2 13.45
    2 -5 2 9.86
    -3 5 -2 18.84
    -4 5 -2 4.33
    -4 5 -2 4.29
    -5 5 -2 28.9
    -8 -4 2 7.14
    7 4 -2 24.92
    -7 -4 2 29.79
    6 4 -2 49.11
    -6 -4 2 55.15
    -5 -4 2 -0.29
    -4 -4 2 106.61
    -3 -4 2 20.17
    -2 -4 2 51.6
    -2 -4 2 45.95
    -2 -4 2 57.84
    -1 -4 2 53.13
    -1 -4 2 43.09
    0 -4 2 6.17
    -1 4 -2 29.94
    1 -4 2 30.86
    -2 4 -2 5.88
    2 -4 2 5.38
    -3 4 -2 2.88
    -3 4 -2 4.3
    -4 4 -2 3.09
    -5 4 -2 0.42
    -5 4 -2 -1.79
    -6 4 -2 9
    -6 4 -2 9.25
    -7 4 -2 2.01
    -8 4 -2 9.35
    10 3 -2 4.42
    -10 -3 2 7.5
    9 3 -2 27.2
    -9 -3 2 22.61
    8 3 -2 4.21
    -8 -3 2 1.99
    7 3 -2 36.29
    -7 -3 2 39.44
    6 3 -2 46.29
    -6 -3 2 51.13
    5 3 -2 0.94
    -5 -3 2 -0.06
    4 3 -2 89.39
    -4 -3 2 91.53
    -4 -3 2 74.07
    3 3 -2 38.66
    -3 -3 2 45.22
    -3 -3 2 40.27
    -2 -3 2 21.36
    -2 -3 2 26.38
    -2 -3 2 20.17
    -1 -3 2 140.46
    -1 -3 2 129.52
    -1 -3 2 126.26
    0 3 -2 10.96
    0 3 -2 12.08
    0 -3 2 10.08
    0 -3 2 10.63
    -1 3 -2 45.71
    -1 3 -2 53.46
    1 -3 2 45.3
    1 -3 2 46.08
    -2 3 -2 47.09
    -2 3 -2 52.86
    2 -3 2 62.34
    -3 3 -2 3.82
    -3 3 -2 2
    -3 3 -2 1.14
    -4 3 -2 9.3
    -4 3 -2 11.52
    -5 3 -2 23.13
    -5 3 -2 16.42
    -5 3 -2 17.07
    -6 3 -2 8.35
    -6 3 -2 4.57
    -7 3 -2 3.36
    -7 3 -2 2.36
    -8 3 -2 27.41
    -8 3 -2 25.4
    -9 3 -2 1.88
    11 2 -2 5.18
    -11 -2 2 2.06
    10 2 -2 2.66
    -10 -2 2 6.49
    9 2 -2 2.71
    -9 -2 2 2.97
    8 2 -2 6.39
    -8 -2 2 4.16
    -8 -2 2 6.25
    7 2 -2 -0.83
    -7 -2 2 0
    -7 -2 2 1.03
    6 2 -2 -0.71
    -6 -2 2 4.35
    -6 -2 2 -0.3
    5 2 -2 1.27
    -5 -2 2 -0.09
    -5 -2 2 1.41
    4 2 -2 2.79
    4 2 -2 3.68
    -4 -2 2 1.91
    3 2 -2 2.06
    3 2 -2 1.06
    -3 -2 2 -1
    -3 -2 2 0.18
    2 2 -2 5.67
    2 2 -2 6.66
    -2 -2 2 5.88
    -2 -2 2 6.57
    -2 -2 2 6.72
    1 2 -2 1.75
    -1 -2 2 2.86
    -1 -2 2 2.23
    0 2 -2 50.45
    0 2 -2 52.74
    0 -2 2 56.2
    0 -2 2 49.28
    -1 2 -2 1.03
    -1 2 -2 2.38
    1 -2 2 -0.37
    -2 2 -2 51.36
    -2 2 -2 56.67
    -2 2 -2 50.96
    -3 2 -2 39.55
    -3 2 -2 33.28
    -3 2 -2 39.36
    -4 2 -2 23.05
    -4 2 -2 16.43
    -4 2 -2 20.36
    -5 2 -2 39.72
    -5 2 -2 34.78
    -6 2 -2 2.84
    -6 2 -2 -0.84
    -7 2 -2 23.79
    7 -2 2 26.82
    -8 2 -2 7.36
    -9 2 -2 6
    -9 2 -2 3.03
    -10 2 -2 0.25
    -10 2 -2 2.06
    11 1 -2 10.47
    -11 -1 2 9.86
    10 1 -2 2.65
    -10 -1 2 2.26
    9 1 -2 63.3
    -9 -1 2 67.82
    -9 -1 2 72.83
    8 1 -2 22.37
    8 1 -2 23.9
    -8 -1 2 19.77
    -8 -1 2 20.55
    7 1 -2 102.94
    7 1 -2 92.78
    -7 -1 2 82.27
    -7 -1 2 90.28
    6 1 -2 154.58
    6 1 -2 143.98
    -6 -1 2 168
    -6 -1 2 170.53
    -6 -1 2 175.41
    5 1 -2 4.62
    -5 -1 2 4.72
    -5 -1 2 6.06
    -5 -1 2 5.03
    4 1 -2 444.01
    4 1 -2 442.71
    4 1 -2 468.88
    -4 -1 2 477.36
    -4 -1 2 446.82
    -4 -1 2 485.8
    3 1 -2 49.91
    3 1 -2 45.15
    -3 -1 2 43.78
    -3 -1 2 47.01
    2 1 -2 247.84
    2 1 -2 238.15
    -2 -1 2 251.08
    -2 -1 2 230.49
    1 1 -2 401.38
    1 1 -2 386.33
    -1 -1 2 417.65
    -1 -1 2 404.9
    0 1 -2 22.8
    0 -1 2 25.66
    -1 1 -2 323.41
    1 -1 2 352.47
    -2 1 -2 1.59
    2 -1 2 -0.88
    -3 1 -2 26.55
    -3 1 -2 32.7
    3 -1 2 25.49
    -4 1 -2 2.75
    -4 1 -2 2.48
    -5 1 -2 9.56
    -5 1 -2 10.76
    5 -1 2 7.59
    -6 1 -2 12.45
    6 -1 2 14.52
    -7 1 -2 19.67
    7 -1 2 13.89
    -8 1 -2 16.31
    -9 1 -2 37.56
    -10 1 -2 4.11
    -10 1 -2 6.27
    -11 1 -2 40.23
    -11 1 -2 38.83
    11 0 -2 26.54
    -11 0 2 17.88
    -11 0 2 25.06
    -10 0 2 -0.62
    -10 0 2 0.53
    -9 0 2 82.64
    -9 0 2 81.68
    8 0 -2 65.67
    -8 0 2 83.44
    -8 0 2 74.69
    7 0 -2 114.14
    -7 0 2 113.56
    -7 0 2 111.47
    6 0 -2 438.72
    -6 0 2 467.54
    -6 0 2 467.84
    -6 0 2 470.41
    5 0 -2 14.15
    -5 0 2 19.02
    -5 0 2 14.82
    -5 0 2 19.53
    4 0 -2 756.47
    4 0 -2 765.16
    -4 0 2 776.38
    -4 0 2 753.01
    -4 0 2 782.39
    3 0 -2 209.52
    3 0 -2 223.15
    -3 0 2 206.95
    -3 0 2 216.59
    2 0 -2 629.88
    2 0 -2 642.26
    2 0 -2 635.54
    2 0 -2 631.59
    -2 0 2 652.95
    -2 0 2 613.57
    1 0 -2 334.11
    1 0 -2 334.29
    1 0 -2 339.17
    -1 0 2 329.01
    -1 0 2 326.73
    -1 0 2 330.18
    -1 0 -2 168.41
    1 0 2 160.18
    -2 0 -2 47.18
    2 0 2 49.57
    -3 0 -2 56.07
    3 0 2 57.88
    -4 0 -2 3.1
    4 0 2 3.26
    -5 0 -2 0.06
    5 0 2 0.41
    -6 0 -2 38.22
    -6 0 -2 36.26
    6 0 2 36.45
    -7 0 -2 17.45
    -8 0 -2 40.11
    -9 0 -2 67.21
    -10 0 -2 5.15
    -11 0 -2 59.4
    -11 0 -2 63.7
    -11 1 2 -0.2
    -10 1 2 0.67
    -10 1 2 2.31
    -9 1 2 66.87
    -9 1 2 67.88
    8 -1 -2 21.13
    -8 1 2 26.12
    -8 1 2 20.08
    7 -1 -2 96.45
    -7 1 2 107.1
    -7 1 2 102.45
    6 -1 -2 178.41
    -6 1 2 171.18
    -6 1 2 168.77
    5 -1 -2 4.97
    -5 1 2 5.64
    -5 1 2 3.86
    4 -1 -2 489.7
    4 -1 -2 490.28
    4 -1 -2 476.72
    -4 1 2 464.37
    -4 1 2 483.95
    3 -1 -2 48.09
    3 -1 -2 49.94
    3 -1 -2 46.28
    -3 1 2 54.32
    -3 1 2 51.59
    2 -1 -2 233.63
    2 -1 -2 256.38
    2 -1 -2 238.39
    -2 1 2 245.88
    -2 1 2 244.85
    -2 1 2 239.85
    1 -1 -2 432.96
    1 -1 -2 420.15
    1 -1 -2 445.14
    -1 1 2 446.13
    -1 1 2 401.37
    -1 1 2 435.24
    0 -1 -2 23.91
    0 -1 -2 22.68
    0 -1 -2 22.93
    0 1 2 21.91
    0 1 2 23.55
    -1 -1 -2 341.38
    1 1 2 331.27
    1 1 2 338.65
    -2 -1 -2 3.68
    -3 -1 -2 29.46
    3 1 2 26.83
    -4 -1 -2 5.61
    4 1 2 4.01
    5 1 2 9.51
    -6 -1 -2 12.29
    -6 -1 -2 15.38
    -7 -1 -2 16.4
    -7 -1 -2 21.1
    -8 -1 -2 14.56
    -9 -1 -2 38.68
    -10 -1 -2 1.65
    10 1 2 -3.08
    -11 -1 -2 41.22
    -11 -1 -2 39.2
    11 1 2 49.21
    -11 2 2 2.76
    -10 2 2 4.82
    -9 2 2 5.39
    -8 2 2 4.58
    -8 2 2 5.12
    -7 2 2 -0.2
    -7 2 2 -0.54
    -7 2 2 -0.03
    -6 2 2 1.09
    -6 2 2 -0.5
    -6 2 2 0.43
    5 -2 -2 -0.92
    -5 2 2 -0.93
    -5 2 2 -0.2
    -5 2 2 1.86
    4 -2 -2 5.24
    4 -2 -2 3
    -4 2 2 3.3
    -4 2 2 4.1
    -4 2 2 3.79
    3 -2 -2 3.31
    -3 2 2 1.71
    -3 2 2 1.9
    -3 2 2 1.93
    2 -2 -2 6.66
    2 -2 -2 5.79
    2 -2 -2 4.28
    -2 2 2 6.8
    -2 2 2 9.12
    1 -2 -2 1.84
    1 -2 -2 4.3
    1 -2 -2 3.75
    -1 2 2 0.84
    -1 2 2 2.38
    0 -2 -2 44.09
    0 -2 -2 45.81
    0 -2 -2 49.23
    0 -2 -2 51.54
    0 2 2 57.06
    0 2 2 49.5
    -1 -2 -2 1.46
    -1 -2 -2 1.38
    1 2 2 -0.51
    -2 -2 -2 56.83
    2 2 2 55.74
    2 2 2 51.92
    2 2 2 58.72
    -3 -2 -2 34.19
    3 2 2 33.26
    3 2 2 35.36
    3 2 2 27.27
    -4 -2 -2 22.28
    4 2 2 22.74
    -5 -2 -2 44.16
    5 2 2 39.15
    -6 -2 -2 -0.21
    6 2 2 2.46
    -7 -2 -2 21.07
    -7 -2 -2 23.93
    7 2 2 25.67
    -8 -2 -2 4.75
    8 2 2 7.2
    -9 -2 -2 3.81
    9 2 2 4.61
    -10 -2 -2 3.35
    10 2 2 2.25
    -10 3 2 4.84
    -9 3 2 21.94
    -8 3 2 3.54
    -7 3 2 41.4
    -7 3 2 32.9
    -6 3 2 42.75
    -6 3 2 42.29
    -6 3 2 44.3
    -5 3 2 5.67
    -5 3 2 2.7
    -5 3 2 4.19
    4 -3 -2 89.96
    -4 3 2 95.79
    -4 3 2 85.63
    -4 3 2 88.14
    3 -3 -2 60.09
    3 -3 -2 51.22
    -3 3 2 47.21
    -3 3 2 43.95
    2 -3 -2 18.11
    2 -3 -2 15.44
    -2 3 2 19.87
    -2 3 2 18.24
    1 -3 -2 116.89
    1 -3 -2 136.29
    1 -3 -2 142.7
    -1 3 2 134.87
    -1 3 2 128.44
    0 -3 -2 13.43
    0 -3 -2 9.21
    0 -3 -2 10.03
    0 -3 -2 11.16
    0 3 2 10.65
    -1 -3 -2 43.67
    -1 -3 -2 50.57
    -1 -3 -2 46.14
    1 3 2 50.36
    -2 -3 -2 48.49
    -2 -3 -2 53.01
    -3 -3 -2 4.17
    3 3 2 4.11
    -4 -3 -2 8.78
    -4 -3 -2 12.05
    4 3 2 11.69
    4 3 2 10.1
    -5 -3 -2 22.83
    5 3 2 18.03
    5 3 2 23.12
    -6 -3 -2 8.45
    6 3 2 5.26
    6 3 2 2.89
    -7 -3 -2 4.56
    7 3 2 3.39
    8 3 2 20.63
    -9 -3 -2 4.16
    9 3 2 9.52
    -8 4 2 11.48
    -7 4 2 20.34
    -6 4 2 70.02
    -5 4 2 1.95
    -5 4 2 1.17
    -4 4 2 100.12
    -4 4 2 80.36
    3 -4 -2 23.6
    -3 4 2 24.21
    2 -4 -2 50.29
    2 -4 -2 53.93
    -2 4 2 58.13
    1 -4 -2 57.93
    1 -4 -2 57.81
    1 -4 -2 48.83
    0 -4 -2 1.85
    0 -4 -2 4.47
    0 -4 -2 3.36
    -1 -4 -2 31.44
    -1 -4 -2 31.16
    -2 -4 -2 2.75
    -2 -4 -2 1.41
    -3 -4 -2 2.79
    -4 -4 -2 0.05
    -5 -4 -2 0.53
    -6 -4 -2 3.1
    -7 -4 -2 2.48
    -8 -4 -2 3.02
    -5 5 2 -0.45
    -4 5 2 36.45
    2 -5 -2 19.77
    1 -5 -2 8.57
    0 -5 -2 18.84
    -1 -5 -2 11.03
    -2 -5 -2 8.99
    -3 -5 -2 15.71
    -4 -5 -2 -0.26
    -5 -5 -2 16.34
    -5 -5 3 3.46
    -4 -5 3 18.13
    -3 -5 3 2.02
    -2 -5 3 7.49
    -1 -5 3 19.14
    0 -5 3 -0.25
    1 -5 3 13.42
    -2 5 -3 11.37
    2 -5 3 13.37
    -3 5 -3 -0.76
    -3 5 -3 -3.59
    -4 5 -3 6.51
    -4 5 -3 11.1
    -5 5 -3 14.51
    -5 5 -3 10.69
    8 4 -3 3.58
    -8 -4 3 7.24
    7 4 -3 29.7
    -7 -4 3 31.46
    6 4 -3 1.37
    -6 -4 3 1.81
    -5 -4 3 37.38
    -4 -4 3 19.73
    -3 -4 3 16.68
    -2 -4 3 27.25
    -2 -4 3 26.21
    -2 -4 3 31.96
    -1 -4 3 0.34
    -1 -4 3 -0.07
    -1 4 -3 0.86
    1 -4 3 -0.3
    -2 4 -3 -0.24
    2 -4 3 4.55
    -3 4 -3 -1.06
    -3 4 -3 1.24
    -4 4 -3 0.65
    -4 4 -3 -0.37
    -5 4 -3 1.94
    -5 4 -3 4.98
    -6 4 -3 4.23
    -7 4 -3 6.55
    -8 4 -3 22.77
    10 3 -3 0.08
    -10 -3 3 -1.78
    9 3 -3 14.47
    8 3 -3 -0.89
    -8 -3 3 2.69
    7 3 -3 22.42
    -7 -3 3 24.01
    6 3 -3 -0.65
    -6 -3 3 2.79
    5 3 -3 37.79
    -5 -3 3 40.92
    4 3 -3 0.44
    -4 -3 3 1.02
    -4 -3 3 2
    3 3 -3 75.39
    -3 -3 3 60.54
    -3 -3 3 70.26
    -2 -3 3 6.04
    -2 -3 3 8.33
    1 3 -3 110.23
    -1 -3 3 117.76
    -1 -3 3 119.83
    -1 -3 3 108.94
    0 3 -3 59.9
    0 -3 3 52.52
    0 -3 3 59.62
    0 -3 3 61.18
    -1 3 -3 61.02
    -1 3 -3 69.14
    1 -3 3 65.79
    -2 3 -3 146.11
    -2 3 -3 145.68
    -2 3 -3 159.94
    2 -3 3 154.28
    -3 3 -3 4.99
    -3 3 -3 5.9
    -4 3 -3 161.19
    -5 3 -3 3.68
    -6 3 -3 47.33
    -6 3 -3 49.35
    -7 3 -3 21.74
    -7 3 -3 21.4
    -8 3 -3 13.54
    -8 3 -3 14.96
    -9 3 -3 13.31
    11 2 -3 24.21
    -11 -2 3 23.81
    10 2 -3 6.14
    -10 -2 3 4.87
    9 2 -3 1
    -9 -2 3 5.06
    -9 -2 3 3.17
    8 2 -3 1.46
    -8 -2 3 7.25
    -8 -2 3 3.92
    7 2 -3 -0.51
    -7 -2 3 -0.79
    -7 -2 3 -0.61
    6 2 -3 8.37
    -6 -2 3 7.59
    -6 -2 3 7.91
    5 2 -3 9.52
    -5 -2 3 12.07
    4 2 -3 47.92
    4 2 -3 38.65
    -4 -2 3 43.21
    -4 -2 3 44.5
    3 2 -3 189.84
    3 2 -3 168.61
    -3 -2 3 170.22
    -3 -2 3 180.15
    2 2 -3 3.16
    2 2 -3 1.73
    -2 -2 3 1.52
    -2 -2 3 1.05
    -2 -2 3 2.09
    1 2 -3 373.6
    -1 -2 3 387.66
    -1 -2 3 381.85
    0 2 -3 201.54
    0 2 -3 207.03
    0 -2 3 194.76
    0 -2 3 222.13
    -1 2 -3 230.41
    -1 2 -3 252.32
    1 -2 3 228.01
    -2 2 -3 551.32
    -2 2 -3 552.41
    -2 2 -3 576.62
    -3 2 -3 6.4
    -3 2 -3 4.78
    -4 2 -3 350.51
    -4 2 -3 377.38
    -4 2 -3 341.5
    -5 2 -3 66.49
    -5 2 -3 63.71
    -6 2 -3 106.59
    -7 2 -3 52.78
    -8 2 -3 1.64
    -9 2 -3 7.3
    -9 2 -3 7.03
    -10 2 -3 -1.3
    -10 2 -3 2.41
    11 1 -3 14.57
    -11 -1 3 14.33
    -11 -1 3 9.03
    -10 -1 3 4.56
    9 1 -3 1.93
    -9 -1 3 2.34
    -9 -1 3 1.16
    8 1 -3 0.17
    -8 -1 3 -2.02
    7 1 -3 3.61
    -7 -1 3 2.72
    -7 -1 3 3.45
    6 1 -3 13.08
    6 1 -3 12.13
    6 1 -3 12.99
    -6 -1 3 11.47
    -6 -1 3 10.38
    5 1 -3 2.32
    5 1 -3 2.56
    5 1 -3 3.89
    -5 -1 3 0.51
    -5 -1 3 3.35
    4 1 -3 74.68
    4 1 -3 69.28
    -4 -1 3 66.49
    -4 -1 3 70.73
    3 1 -3 151.06
    3 1 -3 156.92
    3 1 -3 152.85
    -3 -1 3 153.48
    -3 -1 3 142.84
    -3 -1 3 146.72
    2 1 -3 22.28
    2 1 -3 19.07
    2 1 -3 20.12
    -2 -1 3 17.83
    -2 -1 3 18.41
    1 1 -3 594.07
    1 1 -3 588.52
    -1 -1 3 599
    -1 -1 3 585.16
    0 1 -3 37.43
    0 -1 3 40.6
    -1 1 -3 355.1
    -1 1 -3 356.7
    -2 1 -3 317.51
    2 -1 3 289.36
    -3 1 -3 2.42
    3 -1 3 2.38
    -4 1 -3 279.02
    -4 1 -3 275.69
    4 -1 3 270.76
    -5 1 -3 60.06
    -5 1 -3 65.19
    5 -1 3 68.81
    -6 1 -3 38.18
    6 -1 3 36.55
    -7 1 -3 81.85
    -8 1 -3 1.14
    -9 1 -3 17.22
    -10 1 -3 0.33
    -11 1 -3 0.79
    -11 1 -3 1.38
    11 0 -3 -2.27
    -11 0 3 2.43
    10 0 -3 -0.26
    -10 0 3 -0.02
    -10 0 3 0.3
    9 0 -3 0.86
    -9 0 3 0.43
    -9 0 3 -0.94
    8 0 -3 1.76
    -8 0 3 3.26
    -8 0 3 1.63
    7 0 -3 -1.08
    7 0 -3 -0.43
    -7 0 3 -1.75
    -7 0 3 -1.41
    6 0 -3 -0.09
    6 0 -3 0.37
    -6 0 3 -0.43
    -6 0 3 -0.03
    5 0 -3 -0.93
    5 0 -3 -1.14
    5 0 -3 0.58
    -5 0 3 3
    -5 0 3 2.93
    4 0 -3 1.03
    4 0 -3 -0.02
    4 0 -3 1.74
    -4 0 3 0.27
    -4 0 3 1.42
    3 0 -3 -1.13
    3 0 -3 2.34
    3 0 -3 -0.49
    3 0 -3 1.42
    -3 0 3 0.39
    -3 0 3 -0.54
    2 0 -3 -0.08
    2 0 -3 0.02
    2 0 -3 -0.59
    2 0 -3 2.02
    -2 0 3 -1.12
    -2 0 3 -0.17
    -2 0 3 -0.38
    1 0 -3 -0.1
    1 0 -3 1.55
    -1 0 3 1.84
    0 0 -3 0.28
    0 0 3 0.29
    -1 0 -3 -0.92
    1 0 3 0.01
    -2 0 -3 0.09
    2 0 3 0.01
    -3 0 -3 1.58
    -4 0 -3 0.07
    4 0 3 -1.09
    -5 0 -3 -0.63
    5 0 3 0.6
    -6 0 -3 2.16
    -6 0 -3 1.78
    6 0 3 0.8
    -7 0 -3 -2.71
    -8 0 -3 -1.11
    -9 0 -3 -0.76
    -10 0 -3 1.51
    -11 0 -3 1.33
    -11 0 -3 3.1
    -11 1 3 11.72
    -10 1 3 6.98
    -10 1 3 7.98
    -9 1 3 0.54
    -9 1 3 2.07
    8 -1 -3 2.65
    -8 1 3 2.45
    -8 1 3 7.11
    7 -1 -3 2.61
    -7 1 3 1.06
    -7 1 3 1.38
    6 -1 -3 9.26
    6 -1 -3 8.38
    6 -1 -3 11.02
    -6 1 3 10.97
    -6 1 3 12.5
    5 -1 -3 2.05
    5 -1 -3 0.94
    -5 1 3 2.82
    -5 1 3 1.9
    4 -1 -3 68.2
    4 -1 -3 73.51
    4 -1 -3 70.31
    -4 1 3 69.24
    -4 1 3 58.78
    3 -1 -3 144.46
    3 -1 -3 155.9
    -3 1 3 153.59
    -3 1 3 153.7
    -3 1 3 156.41
    2 -1 -3 17.91
    2 -1 -3 20.25
    -2 1 3 18.56
    -2 1 3 19.59
    -2 1 3 18.29
    1 -1 -3 569.77
    1 -1 -3 576.34
    1 -1 -3 548.5
    -1 1 3 579.67
    -1 1 3 518.65
    -1 1 3 592.95
    0 -1 -3 38.99
    0 -1 -3 42.73
    0 1 3 37.54
    0 1 3 42.71
    -1 -1 -3 343.01
    1 1 3 371.29
    -2 -1 -3 253.55
    2 1 3 267.83
    -3 -1 -3 4.55
    3 1 3 1.06
    -4 -1 -3 256.96
    4 1 3 223.32
    -5 -1 -3 61.51
    5 1 3 52.92
    -6 -1 -3 35.55
    -7 -1 -3 94.02
    -8 -1 -3 3.98
    -9 -1 -3 14.6
    -10 -1 -3 1.86
    -11 -1 -3 -1.75
    -11 -1 -3 1.55
    11 1 3 -2.43
    -11 2 3 17.58
    -10 2 3 0.06
    -9 2 3 2.09
    -8 2 3 3.83
    -8 2 3 2.83
    -8 2 3 2.49
    -7 2 3 1.58
    -7 2 3 1.76
    6 -2 -3 10.46
    -6 2 3 9.47
    -6 2 3 14.98
    -6 2 3 11.24
    5 -2 -3 12.21
    -5 2 3 12.15
    -5 2 3 14.22
    -5 2 3 11.49
    4 -2 -3 39.67
    4 -2 -3 44.51
    -4 2 3 47.18
    -4 2 3 47.71
    -4 2 3 44.29
    3 -2 -3 188.32
    3 -2 -3 172.54
    -3 2 3 191.56
    -3 2 3 179.14
    -3 2 3 202.03
    2 -2 -3 1.61
    2 -2 -3 0.59
    2 -2 -3 2.13
    -2 2 3 1.59
    -2 2 3 1.97
    1 -2 -3 397.37
    1 -2 -3 389.5
    1 -2 -3 380.21
    -1 2 3 409.07
    -1 2 3 363.48
    -1 2 3 373.94
    0 -2 -3 204.87
    0 -2 -3 186.94
    0 -2 -3 202.73
    0 -2 -3 229.88
    0 2 3 184.99
    0 2 3 213.28
    -1 -2 -3 222.21
    -1 -2 -3 243.36
    1 2 3 223.52
    1 2 3 220.7
    -2 -2 -3 541.16
    2 2 3 550.53
    2 2 3 471.93
    2 2 3 529.36
    -3 -2 -3 8.37
    3 2 3 7.08
    3 2 3 8.7
    3 2 3 6.08
    -4 -2 -3 371.65
    4 2 3 361.92
    -5 -2 -3 65.53
    5 2 3 60.71
    -6 -2 -3 97.55
    6 2 3 100.98
    -7 -2 -3 51.88
    -7 -2 -3 45.24
    7 2 3 55.25
    -8 -2 -3 -1.85
    8 2 3 2.96
    -9 -2 -3 7.77
    9 2 3 10.36
    -10 -2 -3 -1.06
    10 2 3 -0.26
    -10 3 3 6.94
    -9 3 3 20.4
    -8 3 3 -3.51
    -7 3 3 25.3
    -7 3 3 25.07
    -6 3 3 0.64
    -6 3 3 1.91
    5 -3 -3 42.21
    -5 3 3 42.32
    -5 3 3 44.49
    -5 3 3 39.52
    4 -3 -3 0.53
    -4 3 3 0.94
    -4 3 3 -0.27
    -4 3 3 2.52
    3 -3 -3 80.72
    3 -3 -3 70.75
    -3 3 3 74.63
    -3 3 3 78.43
    2 -3 -3 10.1
    2 -3 -3 9.69
    -2 3 3 7.64
    1 -3 -3 109.93
    1 -3 -3 115.98
    1 -3 -3 107.19
    -1 3 3 117.18
    0 -3 -3 51.97
    0 -3 -3 48.88
    0 -3 -3 56.93
    0 -3 -3 49.76
    0 3 3 53.29
    -1 -3 -3 58.53
    -1 -3 -3 64.24
    -1 -3 -3 56.86
    1 3 3 54.53
    -2 -3 -3 135.76
    -2 -3 -3 129.13
    2 3 3 136.81
    -3 -3 -3 6.54
    -3 -3 -3 4.64
    -4 -3 -3 136.4
    -4 -3 -3 128.55
    4 3 3 132.25
    4 3 3 138.64
    -5 -3 -3 2.83
    5 3 3 4.13
    -6 -3 -3 50.48
    6 3 3 48.56
    6 3 3 41.88
    -7 -3 -3 16.13
    7 3 3 18.18
    -8 -3 -3 9.75
    8 3 3 13.18
    -9 -3 -3 15.63
    9 3 3 14.09
    -8 4 3 4.13
    -7 4 3 38.71
    -6 4 3 4.69
    -5 4 3 38.87
    -5 4 3 33.61
    -4 4 3 17.55
    3 -4 -3 13.36
    3 -4 -3 11.27
    -3 4 3 10.55
    -3 4 3 15.22
    2 -4 -3 27.26
    2 -4 -3 29.87
    1 -4 -3 1.01
    1 -4 -3 2.62
    0 -4 -3 15.73
    -1 -4 -3 -0.43
    -2 -4 -3 2.16
    -2 -4 -3 -0.03
    -3 -4 -3 2.37
    -4 -4 -3 -0.19
    -5 -4 -3 1.19
    -6 -4 -3 8.82
    -7 -4 -3 -1.38
    -8 -4 -3 15.75
    -5 5 3 5.24
    2 -5 -3 15.11
    1 -5 -3 23.39
    0 -5 -3 -2.58
    -1 -5 -3 15.75
    -2 -5 -3 11.26
    -3 -5 -3 1.5
    -4 -5 -3 17.02
    -5 -5 4 4.8
    -4 -5 4 12.22
    -3 -5 4 9.68
    -2 -5 4 3.31
    -1 -5 4 12.95
    0 -5 4 5.67
    1 -5 4 24.66
    -2 5 -4 0.67
    -2 5 -4 -0.32
    -3 5 -4 30.41
    -3 5 -4 25.95
    -4 5 -4 1.35
    8 4 -4 51.61
    -8 -4 4 47.34
    7 4 -4 11.6
    -7 -4 4 10.99
    6 4 -4 19.42
    -5 -4 4 44.82
    -4 -4 4 1.36
    -3 -4 4 32.77
    -2 -4 4 0.98
    -2 -4 4 -0.27
    -1 -4 4 0.49
    -1 -4 4 1.34
    0 4 -4 0.26
    0 -4 4 -2.73
    -1 4 -4 -0.69
    1 -4 4 -2.28
    -2 4 -4 22.12
    2 -4 4 15.59
    -3 4 -4 9.56
    -3 4 -4 7.97
    -4 4 -4 17.93
    -4 4 -4 21.63
    -5 4 -4 46.34
    -5 4 -4 51.99
    -6 4 -4 -0.51
    -6 4 -4 -0.32
    -7 4 -4 54.23
    -7 4 -4 47.88
    10 3 -4 14.36
    -10 -3 4 10.14
    9 3 -4 4.4
    -9 -3 4 8.1
    8 3 -4 21.57
    -8 -3 4 27.1
    7 3 -4 41.95
    -7 -3 4 36.87
    6 3 -4 5.86
    -6 -3 4 -0.33
    5 3 -4 59.97
    -5 -3 4 68.66
    4 3 -4 17.65
    -4 -3 4 18.41
    -4 -3 4 21.2
    -3 -3 4 9.9
    -3 -3 4 12.35
    -3 -3 4 10.09
    -2 -3 4 46.98
    -2 -3 4 48.05
    -2 -3 4 48.33
    1 3 -4 16.87
    -1 -3 4 13.43
    -1 -3 4 14.87
    0 3 -4 1.02
    0 -3 4 -0.67
    0 -3 4 2.33
    -1 3 -4 49.48
    1 -3 4 41.22
    -2 3 -4 34.98
    -2 3 -4 35.04
    2 -3 4 45.53
    -3 3 -4 -1.71
    -4 3 -4 71.74
    -5 3 -4 36.66
    -6 3 -4 11.55
    -7 3 -4 70.02
    -8 3 -4 4.01
    -8 3 -4 2.7
    -9 3 -4 14.79
    11 2 -4 1.79
    -11 -2 4 -0.96
    10 2 -4 0.73
    -10 -2 4 1.92
    9 2 -4 4.15
    -9 -2 4 0.36
    -9 -2 4 0.37
    -8 -2 4 1.86
    -8 -2 4 1.97
    7 2 -4 4.87
    -7 -2 4 4.11
    -7 -2 4 2.06
    6 2 -4 6.61
    -6 -2 4 8.66
    5 2 -4 0.65
    -5 -2 4 -0.79
    4 2 -4 40.51
    -4 -2 4 38.83
    -4 -2 4 39.23
    3 2 -4 12.53
    3 2 -4 13.9
    -3 -2 4 15.03
    -3 -2 4 11.54
    2 2 -4 48.66
    2 2 -4 47.98
    -2 -2 4 53.26
    -2 -2 4 48.02
    1 2 -4 33.7
    1 2 -4 34.67
    -1 -2 4 36.05
    -1 -2 4 35.21
    0 2 -4 2.37
    0 -2 4 2.79
    0 -2 4 1.11
    -1 2 -4 58.67
    -1 2 -4 62.2
    1 -2 4 65.72
    -2 2 -4 1.69
    -2 2 -4 4.62
    -2 2 -4 3.12
    -3 2 -4 34.83
    -3 2 -4 39.01
    -3 2 -4 33.18
    -4 2 -4 11.67
    -4 2 -4 15.94
    -5 2 -4 7.94
    -5 2 -4 6.51
    -6 2 -4 6.54
    -8 2 -4 2.98
    -9 2 -4 0.38
    -10 2 -4 1.02
    -10 2 -4 -0.36
    11 1 -4 10.83
    -11 -1 4 11.49
    -11 -1 4 10.14
    10 1 -4 63
    -10 -1 4 61.89
    -10 -1 4 62.99
    -9 -1 4 0.81
    -9 -1 4 -0.96
    8 1 -4 80.43
    8 1 -4 77.86
    -8 -1 4 79.65
    -8 -1 4 75.1
    7 1 -4 51.36
    7 1 -4 51
    -7 -1 4 40.79
    -7 -1 4 51.98
    6 1 -4 71.5
    6 1 -4 70.34
    6 1 -4 67.11
    -6 -1 4 70
    -6 -1 4 71.1
    5 1 -4 95.74
    5 1 -4 99.09
    -5 -1 4 89.32
    -5 -1 4 93.93
    4 1 -4 6.05
    4 1 -4 7.36
    -4 -1 4 5.48
    -4 -1 4 8.55
    3 1 -4 57.66
    3 1 -4 62.72
    3 1 -4 63.6
    3 1 -4 63.43
    -3 -1 4 63.18
    -3 -1 4 56.59
    2 1 -4 0.94
    -2 -1 4 1.78
    -2 -1 4 0.4
    1 1 -4 45.29
    1 1 -4 46.97
    -1 -1 4 49.22
    -1 -1 4 47.53
    0 1 -4 48.13
    0 -1 4 47.02
    0 -1 4 53.68
    -1 1 -4 13.27
    -1 1 -4 14.65
    -2 1 -4 57.69
    2 -1 4 50.2
    -3 1 -4 91.94
    3 -1 4 92.04
    -4 1 -4 32.63
    4 -1 4 26.93
    -5 1 -4 211.53
    5 -1 4 211.79
    -6 1 -4 -1.1
    6 -1 4 1.34
    -7 1 -4 122.6
    -8 1 -4 40.43
    -9 1 -4 33.27
    -10 1 -4 37.69
    -11 1 -4 -2.03
    -11 1 -4 -1.42
    11 0 -4 50.29
    -11 0 4 42.02
    -11 0 4 33.96
    10 0 -4 148.8
    -10 0 4 136.19
    -10 0 4 149.29
    9 0 -4 2.64
    -9 0 4 0.25
    8 0 -4 376.72
    8 0 -4 359.49
    8 0 -4 360.17
    -8 0 4 359.82
    -8 0 4 367.42
    7 0 -4 63.43
    7 0 -4 65.33
    7 0 -4 66.74
    -7 0 4 62.46
    -7 0 4 57.34
    6 0 -4 153.11
    6 0 -4 152.68
    6 0 -4 156.42
    6 0 -4 157.41
    -6 0 4 163.52
    -6 0 4 166.47
    5 0 -4 286.6
    5 0 -4 297.65
    5 0 -4 312.14
    5 0 -4 283.55
    -5 0 4 283.49
    -5 0 4 283.94
    4 0 -4 1.4
    4 0 -4 2.38
    4 0 -4 0.09
    4 0 -4 3.43
    -4 0 4 0.41
    -4 0 4 0.51
    3 0 -4 228.08
    3 0 -4 240.82
    3 0 -4 240.36
    3 0 -4 239.55
    -3 0 4 234.46
    -3 0 4 233.26
    -3 0 4 229.41
    2 0 -4 30.27
    2 0 -4 29.2
    2 0 -4 31.12
    -2 0 4 30.7
    -2 0 4 27.05
    -2 0 4 29.73
    1 0 -4 0.83
    1 0 -4 1.47
    1 0 -4 1.57
    -1 0 4 -0.28
    0 0 -4 18.95
    0 0 4 19.37
    0 0 4 22.37
    -1 0 -4 -1.51
    1 0 4 -0.25
    -2 0 -4 182.66
    2 0 4 164.97
    -3 0 -4 33.95
    3 0 4 36.98
    -4 0 -4 157.59
    4 0 4 149.62
    -5 0 -4 234.26
    5 0 4 219.87
    -6 0 -4 4.77
    -7 0 -4 270.7
    -8 0 -4 77.55
    -9 0 -4 73.81
    -10 0 -4 126.83
    -11 0 -4 5.63
    -11 1 4 7.62
    -10 1 4 51.71
    -10 1 4 52.02
    -9 1 4 1.55
    -9 1 4 -0.4
    8 -1 -4 84.46
    -8 1 4 82.6
    -8 1 4 79.95
    7 -1 -4 52.33
    -7 1 4 48.78
    -7 1 4 50.18
    6 -1 -4 72.97
    6 -1 -4 77.02
    6 -1 -4 78.8
    -6 1 4 65.4
    -6 1 4 76.67
    5 -1 -4 99.86
    5 -1 -4 98
    5 -1 -4 92.95
    -5 1 4 100.9
    -5 1 4 107.86
    4 -1 -4 8.12
    4 -1 -4 8.25
    4 -1 -4 5.29
    -4 1 4 6.85
    -4 1 4 7.22
    3 -1 -4 60.17
    3 -1 -4 55.73
    3 -1 -4 59.08
    -3 1 4 57.73
    2 -1 -4 3.31
    2 -1 -4 2.13
    -2 1 4 0.37
    -2 1 4 1.49
    1 -1 -4 40.63
    1 -1 -4 41.35
    1 -1 -4 45.76
    1 -1 -4 47.87
    -1 1 4 38.76
    -1 1 4 45.66
    0 -1 -4 50.98
    0 -1 -4 43.53
    0 1 4 49.22
    0 1 4 50.18
    1 1 4 12.28
    -2 -1 -4 42.47
    2 1 4 56.84
    -3 -1 -4 99.75
    3 1 4 89.04
    -4 -1 -4 28.9
    4 1 4 25.5
    -5 -1 -4 205.34
    -6 -1 -4 1.88
    -7 -1 -4 123.59
    -8 -1 -4 41.44
    -9 -1 -4 29.17
    -10 -1 -4 39.56
    -11 -1 -4 -1.02
    -11 2 4 0.13
    -10 2 4 -1.86
    -9 2 4 0.23
    -8 2 4 0.93
    -8 2 4 0.87
    7 -2 -4 0.92
    -7 2 4 1.88
    -7 2 4 1.96
    -7 2 4 2.26
    6 -2 -4 7.27
    -6 2 4 7.48
    -6 2 4 9.41
    -6 2 4 8.43
    5 -2 -4 -1.75
    -5 2 4 0.2
    -5 2 4 0.58
    4 -2 -4 38.73
    4 -2 -4 36.22
    -4 2 4 38.83
    -4 2 4 38.93
    -4 2 4 38.53
    3 -2 -4 16.32
    3 -2 -4 17.29
    -3 2 4 15.08
    -3 2 4 16.88
    2 -2 -4 46.29
    2 -2 -4 45.17
    2 -2 -4 46.3
    -2 2 4 46.07
    -2 2 4 46.67
    1 -2 -4 30.66
    1 -2 -4 37.99
    1 -2 -4 38.83
    -1 2 4 29.19
    -1 2 4 35.59
    0 -2 -4 4.1
    0 -2 -4 3.13
    0 -2 -4 4.93
    0 2 4 2.62
    -1 -2 -4 60.75
    1 2 4 62.4
    1 2 4 48.35
    -2 -2 -4 3.38
    2 2 4 3.31
    2 2 4 5.11
    2 2 4 2.98
    -3 -2 -4 33.87
    3 2 4 32.66
    3 2 4 34.32
    -4 -2 -4 13.45
    4 2 4 11.21
    -5 -2 -4 5.04
    5 2 4 5.65
    -6 -2 -4 6.03
    6 2 4 6.29
    -7 -2 -4 6.75
    7 2 4 3.87
    -8 -2 -4 -0.64
    8 2 4 0.39
    -9 -2 -4 -1.56
    9 2 4 2.89
    -10 -2 -4 4.2
    10 2 4 0.06
    -10 3 4 14.62
    -9 3 4 -0.67
    -8 3 4 26.38
    -7 3 4 32.05
    -7 3 4 38.5
    6 -3 -4 1.37
    -6 3 4 2.78
    -6 3 4 4.79
    -6 3 4 2.82
    5 -3 -4 65.65
    -5 3 4 72.5
    -5 3 4 71.76
    -5 3 4 80.91
    4 -3 -4 20.76
    -4 3 4 22.24
    -4 3 4 21.91
    -4 3 4 19.2
    3 -3 -4 12.99
    3 -3 -4 14.85
    -3 3 4 13.09
    2 -3 -4 47.01
    2 -3 -4 53.24
    -2 3 4 44.57
    1 -3 -4 18.07
    1 -3 -4 15.93
    1 -3 -4 16.99
    -1 3 4 15.49
    0 -3 -4 2.3
    0 3 4 1.56
    -1 -3 -4 43.42
    -1 -3 -4 38.69
    1 3 4 45.78
    1 3 4 40.57
    -2 -3 -4 42.39
    -2 -3 -4 34.84
    2 3 4 42.21
    -3 -3 -4 -0.27
    3 3 4 0.92
    -4 -3 -4 51.03
    4 3 4 62.02
    4 3 4 57.8
    -5 -3 -4 37.94
    5 3 4 31.85
    5 3 4 33.92
    -6 -3 -4 7.38
    6 3 4 8.77
    6 3 4 8.82
    -7 -3 -4 60.83
    7 3 4 64.05
    -8 -3 -4 5.39
    8 3 4 2.12
    9 3 4 17.28
    -8 4 4 43.13
    -7 4 4 11.97
    -6 4 4 24.47
    -5 4 4 39.7
    -5 4 4 40.53
    4 -4 -4 -1.94
    -4 4 4 2.56
    -4 4 4 -0.52
    3 -4 -4 19.01
    3 -4 -4 24.45
    -3 4 4 20.36
    2 -4 -4 4.17
    2 -4 -4 4.31
    1 -4 -4 0.2
    1 -4 -4 3.18
    0 -4 -4 2.51
    -1 -4 -4 1.16
    -1 -4 -4 3.3
    -2 -4 -4 15.17
    -2 -4 -4 9.08
    -3 -4 -4 7.17
    -4 -4 -4 15.37
    -5 -4 -4 40.35
    -6 -4 -4 -0.06
    -7 -4 -4 41.01
    2 -5 -4 8.37
    1 -5 -4 17.28
    0 -5 -4 2.23
    -1 -5 -4 33.34
    -2 -5 -4 -1.27
    -3 -5 -4 28.69
    -4 -5 -4 -1.04
    -5 -5 5 7.77
    -4 -5 5 4.57
    -3 -5 5 7.04
    -2 -5 5 8.39
    -1 -5 5 2.58
    0 -5 5 10.01
    1 -5 5 15.24
    -2 5 -5 1.62
    -2 5 -5 -0.82
    -3 5 -5 14.08
    -3 5 -5 13.81
    -4 5 -5 17.57
    -4 5 -5 20.24
    8 4 -5 8.65
    -8 -4 5 10.61
    7 4 -5 1.49
    -7 -4 5 2.81
    6 4 -5 7.3
    -6 -4 5 7.64
    -5 -4 5 1.82
    -4 -4 5 0.88
    -3 -4 5 -0.97
    -2 -4 5 1.18
    -2 -4 5 -2.38
    -1 -4 5 0.78
    0 4 -5 2.26
    0 -4 5 5.77
    -1 4 -5 17
    1 -4 5 17.45
    -2 4 -5 24.83
    -2 4 -5 30.09
    -3 4 -5 2.42
    -3 4 -5 -1.34
    -4 4 -5 67.32
    -4 4 -5 60.94
    -5 4 -5 8.09
    -5 4 -5 5.82
    -6 4 -5 32.44
    -6 4 -5 22.64
    -7 4 -5 19.08
    -7 4 -5 16.39
    10 3 -5 3.81
    -10 -3 5 1.03
    9 3 -5 23.51
    -9 -3 5 19.84
    8 3 -5 -2.43
    -8 -3 5 4.08
    7 3 -5 40.63
    -7 -3 5 48.45
    6 3 -5 5.94
    -6 -3 5 2.62
    5 3 -5 56.82
    -5 -3 5 60.46
    4 3 -5 64.03
    -4 -3 5 76.68
    -3 -3 5 35.65
    -3 -3 5 34.64
    -3 -3 5 33.46
    -2 -3 5 150.1
    -2 -3 5 138.85
    -2 -3 5 123.99
    0 3 -5 119.19
    0 -3 5 116.8
    0 -3 5 98.2
    -1 3 -5 14.83
    1 -3 5 11.8
    -2 3 -5 61.7
    -2 3 -5 70.6
    -3 3 -5 14.46
    -4 3 -5 16.8
    -5 3 -5 10.05
    -6 3 -5 13.51
    -7 3 -5 8.78
    -8 3 -5 22.67
    -9 3 -5 8.25
    -9 3 -5 9.51
    11 2 -5 -0.25
    -11 -2 5 2.51
    10 2 -5 8.65
    -10 -2 5 1.67
    9 2 -5 16.88
    -9 -2 5 18.87
    8 2 -5 12.49
    -8 -2 5 18.59
    7 2 -5 109.47
    -7 -2 5 104.91
    6 2 -5 1.82
    -6 -2 5 1.16
    5 2 -5 253.6
    -5 -2 5 272.51
    4 2 -5 178.74
    -4 -2 5 164.6
    -4 -2 5 161.37
    3 2 -5 165.33
    3 2 -5 156.72
    -3 -2 5 156.34
    -3 -2 5 156.76
    -3 -2 5 165.81
    2 2 -5 580.33
    2 2 -5 575.31
    -2 -2 5 540.34
    -2 -2 5 545.45
    -1 -2 5 -1.92
    -1 -2 5 -1.07
    0 2 -5 619.7
    0 -2 5 639.01
    0 -2 5 615.57
    -1 2 -5 82.52
    1 -2 5 74.34
    -2 2 -5 100.01
    -2 2 -5 93.7
    -3 2 -5 152.28
    -3 2 -5 146.13
    -3 2 -5 157.41
    -4 2 -5 -0.19
    -4 2 -5 2.45
    -5 2 -5 16.5
    -6 2 -5 -2.39
    -7 2 -5 0.8
    -8 2 -5 2.77
    -9 2 -5 -2.4
    -10 2 -5 28.16
    11 1 -5 -2.64
    -11 -1 5 1.61
    -11 -1 5 -0.74
    10 1 -5 5.16
    -10 -1 5 8.45
    -10 -1 5 6.92
    9 1 -5 5.33
    -9 -1 5 6.68
    8 1 -5 17.42
    8 1 -5 16.73
    -8 -1 5 17.08
    -8 -1 5 18.03
    7 1 -5 94.23
    7 1 -5 91.17
    -7 -1 5 96.99
    -7 -1 5 92.56
    6 1 -5 0.39
    -6 -1 5 0.06
    -6 -1 5 1.19
    5 1 -5 243.65
    5 1 -5 233.22
    5 1 -5 246.1
    -5 -1 5 235.7
    -5 -1 5 223.37
    4 1 -5 87.07
    4 1 -5 85.67
    4 1 -5 92.82
    -4 -1 5 85.29
    -4 -1 5 84.19
    3 1 -5 126.86
    3 1 -5 127.95
    3 1 -5 129.89
    -3 -1 5 125.91
    -3 -1 5 114.27
    -3 -1 5 133.42
    2 1 -5 322.94
    2 1 -5 318.35
    -2 -1 5 332.02
    -2 -1 5 318.53
    1 1 -5 7.37
    1 1 -5 8.67
    -1 -1 5 8.51
    -1 -1 5 10.12
    0 1 -5 177.16
    0 -1 5 167.08
    0 -1 5 192.58
    -1 1 -5 229.89
    -1 1 -5 255.02
    -2 1 -5 38.16
    2 -1 5 28.67
    -3 1 -5 111.99
    3 -1 5 103.76
    -4 1 -5 7.42
    4 -1 5 5.4
    -5 1 -5 5.27
    -6 1 -5 8.69
    -7 1 -5 1.16
    -8 1 -5 6.21
    -9 1 -5 2.6
    -10 1 -5 13.1
    -11 1 -5 3.85
    11 0 -5 1.78
    -11 0 5 2.03
    -11 0 5 -1.69
    -10 0 5 0.98
    -10 0 5 -0.68
    -9 0 5 2.18
    -9 0 5 0.27
    8 0 -5 0.49
    8 0 -5 2.14
    8 0 -5 -0.3
    -8 0 5 2.17
    -8 0 5 -1.14
    7 0 -5 0.49
    7 0 -5 2.63
    -7 0 5 0.54
    -7 0 5 1.03
    6 0 -5 -0.44
    6 0 -5 -1.83
    6 0 -5 0.58
    6 0 -5 -0.22
    -6 0 5 -0.2
    -6 0 5 1.37
    5 0 -5 -0.88
    5 0 -5 0.09
    5 0 -5 -0.57
    5 0 -5 0.37
    -5 0 5 -1.48
    -5 0 5 -0.85
    4 0 -5 -0.48
    4 0 -5 0.71
    4 0 -5 3.69
    4 0 -5 -1.08
    4 0 -5 -0.28
    -4 0 5 0.42
    3 0 -5 1.12
    3 0 -5 0.37
    3 0 -5 -0.98
    -3 0 5 0.42
    -3 0 5 0.15
    -3 0 5 0.32
    2 0 -5 -0.86
    2 0 -5 0.61
    -2 0 5 0.58
    -2 0 5 -1.06
    -2 0 5 -1.59
    1 0 -5 -0.21
    1 0 -5 0.11
    1 0 -5 -1.01
    -1 0 5 -1.35
    0 0 -5 -2.05
    0 0 5 0.39
    0 0 5 -0.22
    -1 0 -5 -0.31
    1 0 5 1.3
    -2 0 -5 -0.06
    2 0 5 3.45
    -3 0 -5 -0.74
    3 0 5 0.63
    -4 0 -5 0.55
    4 0 5 -0.95
    -5 0 -5 0.03
    5 0 5 1.07
    -6 0 -5 0.98
    -7 0 -5 0.04
    -9 0 -5 0.61
    -10 0 -5 -1.58
    -11 0 -5 1.77
    11 -1 -5 0.43
    -11 1 5 3.94
    -10 1 5 7.13
    -10 1 5 4.28
    -9 1 5 5.98
    -9 1 5 5.73
    8 -1 -5 14.98
    -8 1 5 14.76
    -8 1 5 21.11
    7 -1 -5 98.65
    7 -1 -5 92.39
    -7 1 5 96.5
    -7 1 5 90.91
    6 -1 -5 1.93
    6 -1 -5 1.63
    6 -1 -5 0.77
    -6 1 5 3.78
    5 -1 -5 236.88
    5 -1 -5 236.69
    5 -1 -5 251.15
    -5 1 5 237.94
    -5 1 5 234.68
    4 -1 -5 83.91
    4 -1 -5 90.16
    4 -1 -5 89.21
    -4 1 5 93.04
    3 -1 -5 125.27
    3 -1 -5 119.69
    -3 1 5 122.87
    -3 1 5 135.01
    2 -1 -5 304.11
    2 -1 -5 318.41
    2 -1 -5 331.72
    2 -1 -5 332.37
    -2 1 5 320.09
    -2 1 5 300.97
    1 -1 -5 8.85
    1 -1 -5 9.44
    1 -1 -5 7.67
    -1 1 5 7.73
    -1 1 5 7.52
    0 -1 -5 153.8
    0 1 5 170.88
    0 1 5 175.24
    -1 -1 -5 227.03
    1 1 5 217.98
    -2 -1 -5 32.21
    2 1 5 34.15
    -3 -1 -5 108.82
    3 1 5 119.51
    -4 -1 -5 2.13
    -5 -1 -5 6.15
    -6 -1 -5 6.36
    -7 -1 -5 0.77
    -8 -1 -5 12.93
    -9 -1 -5 0.53
    -10 -1 -5 12.53
    -11 -1 -5 7.7
    -11 2 5 4.49
    -10 2 5 9.31
    -9 2 5 14.1
    -8 2 5 16.85
    -8 2 5 16.58
    7 -2 -5 111.03
    -7 2 5 119.9
    -7 2 5 107.34
    -7 2 5 110.36
    6 -2 -5 4.98
    -6 2 5 -0.66
    5 -2 -5 288.93
    -5 2 5 270.37
    4 -2 -5 171.35
    -4 2 5 171.6
    -4 2 5 161.61
    -4 2 5 159.1
    3 -2 -5 169.49
    3 -2 -5 169.01
    3 -2 -5 181.57
    3 -2 -5 163.62
    -3 2 5 157.42
    -3 2 5 173.82
    2 -2 -5 579.64
    2 -2 -5 582.38
    2 -2 -5 578.94
    -2 2 5 583.98
    -2 2 5 495.49
    1 -2 -5 0.51
    1 -2 -5 0.99
    1 -2 -5 0.66
    -1 2 5 -0.39
    -1 2 5 0.52
    0 -2 -5 604.84
    0 -2 -5 597.52
    0 2 5 637.74
    0 2 5 627.84
    -1 -2 -5 72.88
    1 2 5 78.88
    1 2 5 81.59
    -2 -2 -5 98.11
    2 2 5 91.71
    2 2 5 100.51
    2 2 5 93.69
    -3 -2 -5 149.17
    3 2 5 131.61
    3 2 5 146.82
    -4 -2 -5 -0.7
    4 2 5 1
    -5 -2 -5 21.3
    5 2 5 22.71
    -6 -2 -5 0.33
    6 2 5 0.18
    -7 -2 -5 -0.75
    7 2 5 0.77
    -8 -2 -5 6.72
    8 2 5 6.12
    -9 -2 -5 3.91
    9 2 5 1.51
    -10 -2 -5 25.04
    10 2 5 19.96
    -9 3 5 24.23
    -8 3 5 2.95
    7 -3 -5 57.94
    -7 3 5 55.81
    6 -3 -5 8.42
    -6 3 5 6.86
    -6 3 5 8.9
    -6 3 5 8.53
    5 -3 -5 67.89
    -5 3 5 62.48
    -5 3 5 63.79
    -5 3 5 60.96
    4 -3 -5 68.44
    -4 3 5 74.85
    -4 3 5 75.83
    -4 3 5 67.18
    3 -3 -5 33.93
    3 -3 -5 37.42
    -3 3 5 36.1
    -3 3 5 36.86
    2 -3 -5 136.53
    2 -3 -5 147.88
    -2 3 5 135.88
    1 -3 -5 2.8
    1 -3 -5 1.83
    -1 3 5 3.47
    -1 3 5 2.97
    0 -3 -5 114.72
    0 -3 -5 110.19
    0 3 5 114.47
    0 3 5 114.31
    -1 -3 -5 16.68
    -1 -3 -5 16.8
    1 3 5 12.7
    -2 -3 -5 64.22
    -2 -3 -5 68
    2 3 5 63.85
    -3 -3 -5 9.67
    3 3 5 12.31
    -4 -3 -5 14.37
    4 3 5 14.76
    4 3 5 14.6
    -5 -3 -5 8.56
    5 3 5 7.86
    6 3 5 9.94
    6 3 5 8.76
    -7 -3 -5 7.9
    7 3 5 10.71
    -8 -3 -5 16.59
    8 3 5 19.77
    -9 -3 -5 14.82
    -8 4 5 8.27
    -7 4 5 4.84
    6 -4 -5 9.49
    5 -4 -5 -0.41
    -5 4 5 0.69
    4 -4 -5 2.5
    -4 4 5 2.39
    3 -4 -5 1.56
    3 -4 -5 2.57
    -3 4 5 0.98
    2 -4 -5 0.26
    2 -4 -5 -2.18
    1 -4 -5 7.44
    1 -4 -5 7.86
    0 -4 -5 3.16
    0 -4 -5 2.62
    -1 -4 -5 15.8
    -1 -4 -5 13.02
    -2 -4 -5 15.25
    -3 -4 -5 2.53
    -4 -4 -5 51.9
    4 4 5 53.31
    -5 -4 -5 8.82
    -6 -4 -5 33.94
    -7 -4 -5 7.41
    2 -5 -5 12.19
    1 -5 -5 5.17
    1 -5 -5 1.72
    0 -5 -5 6.03
    -1 -5 -5 19.75
    -2 -5 -5 10.21
    -3 -5 -5 11
    -4 -5 -5 18.14
    -5 -5 6 18.22
    -4 -5 6 1.77
    -3 -5 6 24.17
    -2 -5 6 1.19
    -1 -5 6 21.13
    0 -5 6 2.63
    1 -5 6 11.02
    -2 5 -6 5.69
    -2 5 -6 4.43
    -3 5 -6 13.98
    -3 5 -6 14.35
    -4 5 -6 15.18
    -8 -4 6 7.59
    7 4 -6 6.58
    -7 -4 6 4.99
    6 4 -6 6.44
    -6 -4 6 2.29
    -5 -4 6 -0.35
    -4 -4 6 5.31
    -3 -4 6 1.97
    -2 -4 6 24.94
    -2 -4 6 24.87
    1 4 -6 19.53
    -1 -4 6 21.33
    0 4 -6 19.75
    0 -4 6 17.79
    -1 4 -6 93.01
    1 -4 6 92.71
    -2 4 -6 1.03
    -2 4 -6 6.13
    -3 4 -6 87.79
    -3 4 -6 96.94
    -4 4 -6 50.32
    -4 4 -6 47.28
    -5 4 -6 21.18
    -5 4 -6 25.82
    -6 4 -6 68.56
    -6 4 -6 68.46
    -7 4 -6 -2
    -7 4 -6 1.35
    10 3 -6 2.62
    -10 -3 6 -0.43
    8 3 -6 11.53
    -8 -3 6 12.62
    7 3 -6 5.31
    -7 -3 6 4.29
    6 3 -6 18.03
    -6 -3 6 12.97
    5 3 -6 21.13
    -5 -3 6 17.9
    4 3 -6 -1
    -4 -3 6 2.94
    -3 -3 6 18.99
    -3 -3 6 19.87
    2 3 -6 51.39
    -2 -3 6 49.34
    -2 -3 6 48.24
    -2 -3 6 48.17
    1 3 -6 1.97
    -1 -3 6 0.41
    -1 -3 6 2.35
    0 3 -6 56.23
    0 -3 6 56.14
    0 -3 6 50.17
    -1 3 -6 79.12
    1 -3 6 80.06
    -2 3 -6 5.5
    -2 3 -6 4.58
    -3 3 -6 123.46
    -4 3 -6 29.08
    -5 3 -6 15.24
    -6 3 -6 41.94
    -7 3 -6 7.85
    -8 3 -6 12.06
    -9 3 -6 15.54
    -11 -2 6 1.78
    10 2 -6 5
    9 2 -6 -3.26
    -9 -2 6 -1.87
    8 2 -6 15.26
    -8 -2 6 18.63
    7 2 -6 8.61
    -7 -2 6 8.64
    6 2 -6 19.5
    -6 -2 6 14.37
    5 2 -6 36.17
    -5 -2 6 38.72
    4 2 -6 4.31
    -4 -2 6 7.23
    -4 -2 6 6.43
    3 2 -6 50.19
    3 2 -6 46.32
    3 2 -6 46.49
    -3 -2 6 43.79
    2 2 -6 3.67
    2 2 -6 7.36
    -2 -2 6 6.52
    -2 -2 6 5.18
    1 2 -6 36.11
    -1 -2 6 27.64
    -1 -2 6 33.89
    0 2 -6 24.17
    0 -2 6 29.95
    0 -2 6 23.77
    -1 2 -6 10.23
    -1 2 -6 9.28
    -2 2 -6 9.57
    -2 2 -6 6.56
    -3 2 -6 -1.5
    -3 2 -6 -2.64
    -4 2 -6 3.45
    -5 2 -6 2.39
    -6 2 -6 -0.9
    -7 2 -6 2.68
    -8 2 -6 0.98
    -9 2 -6 2.65
    -10 2 -6 4.45
    11 1 -6 6.58
    -11 -1 6 15.06
    -11 -1 6 10.83
    10 1 -6 10.99
    -10 -1 6 18.75
    -10 -1 6 15.6
    9 1 -6 39.85
    -9 -1 6 39.36
    -9 -1 6 38.73
    8 1 -6 0.72
    -8 -1 6 2.14
    -8 -1 6 2.33
    7 1 -6 42.89
    -7 -1 6 39.86
    -7 -1 6 38.5
    6 1 -6 -0.45
    6 1 -6 1.96
    6 1 -6 -0.62
    -6 -1 6 -1.22
    -6 -1 6 0.82
    5 1 -6 5.01
    5 1 -6 3.3
    5 1 -6 6.22
    -5 -1 6 6.58
    4 1 -6 0.34
    4 1 -6 3.67
    -4 -1 6 5.26
    -4 -1 6 3.18
    3 1 -6 23.96
    3 1 -6 17.09
    3 1 -6 24.54
    -3 -1 6 20.97
    -3 -1 6 23.19
    2 1 -6 68.87
    2 1 -6 76.96
    -2 -1 6 68.75
    -2 -1 6 72.16
    1 1 -6 115.57
    1 1 -6 110.65
    -1 -1 6 117.69
    -1 -1 6 111.55
    0 1 -6 54.7
    0 1 -6 55.17
    0 -1 6 64.7
    -1 1 -6 320.41
    -1 1 -6 343.29
    -2 1 -6 2.63
    2 -1 6 5.43
    -3 1 -6 284.63
    3 -1 6 289.2
    -4 1 -6 96.93
    4 -1 6 94.95
    -5 1 -6 81.39
    5 -1 6 73.72
    -6 1 -6 142.62
    -7 1 -6 1.68
    -8 1 -6 49.2
    -9 1 -6 8.2
    -10 1 -6 17.01
    11 0 -6 35.69
    -11 0 6 36.22
    -11 0 6 30.47
    10 0 -6 28.35
    -10 0 6 28.02
    -10 0 6 29.63
    9 0 -6 48.86
    -9 0 6 45.89
    -9 0 6 41.57
    8 0 -6 1.64
    8 0 -6 0.22
    8 0 -6 0.59
    -8 0 6 4.29
    -8 0 6 0.75
    7 0 -6 15.32
    7 0 -6 12.68
    7 0 -6 12.1
    7 0 -6 11.69
    -7 0 6 14.44
    -7 0 6 11.3
    6 0 -6 5.52
    6 0 -6 5.21
    6 0 -6 5.44
    6 0 -6 6.56
    -6 0 6 6.12
    -6 0 6 4.25
    5 0 -6 -0.95
    5 0 -6 -0.65
    5 0 -6 -0.91
    5 0 -6 -0.42
    -5 0 6 -1.25
    -5 0 6 -1.98
    4 0 -6 64.32
    4 0 -6 63.39
    4 0 -6 57.19
    4 0 -6 64.15
    -4 0 6 65.63
    -4 0 6 66.65
    -4 0 6 65.69
    3 0 -6 -0.75
    3 0 -6 0.18
    3 0 -6 1.36
    -3 0 6 -1.32
    -3 0 6 1.05
    -3 0 6 -0.05
    2 0 -6 246.12
    2 0 -6 249.83
    -2 0 6 258.13
    -2 0 6 257.29
    1 0 -6 210.61
    1 0 -6 221.84
    1 0 -6 219.65
    -1 0 6 208.02
    0 0 -6 147.09
    0 0 6 154.69
    0 0 6 169.71
    -1 0 -6 690.1
    1 0 6 751.31
    -2 0 -6 14.38
    2 0 6 12.93
    -3 0 -6 610.61
    3 0 6 587.75
    -4 0 -6 351.7
    4 0 6 372.86
    -5 0 -6 137.21
    5 0 6 136.63
    -6 0 -6 386.23
    -7 0 -6 -2.34
    -8 0 -6 146.41
    -9 0 -6 16.26
    -10 0 -6 17.19
    -11 0 -6 8.03
    11 -1 -6 5.56
    -11 1 6 10.12
    10 -1 -6 11.44
    -10 1 6 16.86
    9 -1 -6 40.12
    -9 1 6 47.08
    -9 1 6 47.85
    8 -1 -6 2.56
    8 -1 -6 1.82
    -8 1 6 0.16
    -8 1 6 1.42
    7 -1 -6 39.02
    7 -1 -6 36.52
    -7 1 6 39.94
    -7 1 6 37.46
    6 -1 -6 2.2
    6 -1 -6 1.12
    6 -1 -6 -0.36
    -6 1 6 1.68
    -6 1 6 3.26
    5 -1 -6 3.91
    5 -1 -6 5.15
    5 -1 -6 5.58
    -5 1 6 5.87
    -5 1 6 5.48
    4 -1 -6 4.51
    4 -1 -6 1.34
    4 -1 -6 0.64
    -4 1 6 1.84
    -4 1 6 3.29
    3 -1 -6 20.58
    3 -1 -6 23.58
    3 -1 -6 22.14
    -3 1 6 25.59
    -3 1 6 18.26
    2 -1 -6 67.63
    2 -1 -6 61.62
    2 -1 -6 67.67
    -2 1 6 74.49
    -2 1 6 70.89
    1 -1 -6 111.63
    1 -1 -6 112.34
    -1 1 6 124.52
    -1 1 6 112.87
    0 -1 -6 55.98
    0 1 6 56.1
    0 1 6 61.93
    -1 -1 -6 359.21
    1 1 6 352.06
    -2 -1 -6 4.85
    2 1 6 2.64
    -3 -1 -6 271.44
    3 1 6 290.09
    -4 -1 -6 99.98
    4 1 6 87
    -5 -1 -6 75.92
    -6 -1 -6 144.31
    -7 -1 -6 0.51
    -8 -1 -6 49.87
    -9 -1 -6 11.38
    -10 -1 -6 11.38
    11 -2 -6 -0.4
    -11 2 6 0.74
    -10 2 6 6.64
    -9 2 6 -0.43
    8 -2 -6 14.52
    -8 2 6 18.3
    7 -2 -6 2.36
    -7 2 6 0.76
    6 -2 -6 16.65
    5 -2 -6 36.34
    -5 2 6 40.38
    4 -2 -6 3.16
    -4 2 6 2.47
    3 -2 -6 39.61
    3 -2 -6 51.6
    3 -2 -6 45.05
    -3 2 6 44.83
    -3 2 6 51.61
    -3 2 6 47.13
    2 -2 -6 7.37
    2 -2 -6 10.77
    2 -2 -6 9.14
    -2 2 6 7.5
    -2 2 6 9.45
    1 -2 -6 30.94
    1 -2 -6 34.94
    1 -2 -6 31.22
    -1 2 6 32.89
    -1 2 6 35.54
    0 -2 -6 22.07
    0 -2 -6 23.77
    0 2 6 22.87
    0 2 6 26.84
    -1 -2 -6 8.84
    1 2 6 7.71
    1 2 6 7.42
    2 2 6 5.06
    -3 -2 -6 -0.69
    3 2 6 -0.26
    -4 -2 -6 2.57
    4 2 6 -0.21
    -5 -2 -6 -1.74
    5 2 6 -0.3
    -6 -2 -6 4.96
    -7 -2 -6 4.64
    7 2 6 -0.15
    -8 -2 -6 -0.63
    8 2 6 -0.68
    -9 -2 -6 2.22
    9 2 6 4.01
    -10 -2 -6 6.35
    10 2 6 6.67
    -10 3 6 5.92
    -9 3 6 10.71
    -8 3 6 5.56
    7 -3 -6 1.4
    6 -3 -6 22.24
    -6 3 6 16.26
    5 -3 -6 16.69
    -5 3 6 15.7
    -5 3 6 18.15
    -5 3 6 19.64
    4 -3 -6 -0.54
    -4 3 6 0.34
    -4 3 6 1.73
    3 -3 -6 20.94
    3 -3 -6 20.87
    -3 3 6 17.83
    2 -3 -6 53.35
    2 -3 -6 51.66
    -2 3 6 53.15
    1 -3 -6 1.49
    1 -3 -6 3.62
    -1 3 6 2.22
    -1 3 6 3.05
    0 -3 -6 63.46
    0 -3 -6 56.39
    0 3 6 53.17
    0 3 6 49.58
    -1 -3 -6 86.54
    -1 -3 -6 91.77
    1 3 6 88.38
    -2 -3 -6 3.01
    -2 -3 -6 3.43
    2 3 6 2.78
    -3 -3 -6 109.2
    3 3 6 90.6
    -4 -3 -6 24.25
    4 3 6 19.18
    4 3 6 24.51
    -5 -3 -6 12.5
    5 3 6 12.74
    5 3 6 13.74
    -6 -3 -6 42.5
    6 3 6 41.23
    6 3 6 41.42
    -7 -3 -6 -3.6
    -8 -3 -6 8.68
    -9 -3 -6 3.91
    -8 4 6 0.65
    -7 4 6 5.26
    6 -4 -6 3.4
    -6 4 6 -0.12
    5 -4 -6 0.82
    -5 4 6 6.22
    4 -4 -6 7.55
    -4 4 6 2.1
    3 -4 -6 2.97
    3 -4 -6 0.46
    2 -4 -6 23.55
    2 -4 -6 21.59
    -2 4 6 25.14
    1 -4 -6 22.88
    1 -4 -6 22.81
    0 -4 -6 22.79
    0 -4 -6 19.81
    -1 -4 -6 81.73
    -2 -4 -6 -0.22
    2 4 6 -0.61
    -3 -4 -6 90.79
    3 4 6 83.73
    -4 -4 -6 47.23
    4 4 6 44.48
    -5 -4 -6 21.13
    -6 -4 -6 43.83
    -7 -4 -6 -0.46
    4 -5 -6 0.38
    3 -5 -6 30.1
    2 -5 -6 0.26
    1 -5 -6 24.72
    0 -5 -6 1.29
    -1 -5 -6 17.57
    -2 -5 -6 12.5
    -3 -5 -6 18.64
    -4 -5 -6 9.42
    -4 -5 7 4.35
    -3 -5 7 17.4
    -2 -5 7 2.18
    -1 -5 7 6.96
    0 -5 7 21.85
    -1 5 -7 3.5
    1 -5 7 -0.24
    -2 5 -7 12.32
    -3 5 -7 21.73
    -3 5 -7 24.19
    8 4 -7 1.78
    -8 -4 7 4.44
    7 4 -7 3.24
    -7 -4 7 5.8
    6 4 -7 -4
    -6 -4 7 0.51
    -5 -4 7 4.8
    -4 -4 7 6.73
    -3 -4 7 3.41
    -2 -4 7 40.53
    -2 -4 7 28.27
    1 4 -7 0.64
    -1 -4 7 -1.48
    0 4 -7 51.53
    0 -4 7 62.39
    -1 4 -7 14.49
    -1 4 -7 13.81
    1 -4 7 16.1
    -2 4 -7 40.94
    -3 4 -7 40.78
    -4 4 -7 -0.58
    -5 4 -7 26.8
    -6 4 -7 8.12
    -6 4 -7 6.85
    -7 4 -7 14.11
    -7 4 -7 18.07
    10 3 -7 1.09
    9 3 -7 28.11
    -9 -3 7 27.03
    8 3 -7 23.01
    -8 -3 7 22.75
    7 3 -7 19.83
    -7 -3 7 19.38
    6 3 -7 69.2
    -6 -3 7 75.96
    5 3 -7 3.55
    -5 -3 7 0.4
    4 3 -7 108.04
    -4 -3 7 110.05
    -3 -3 7 4.33
    -3 -3 7 3.2
    -2 -3 7 54.83
    1 3 -7 32.5
    -1 -3 7 31.91
    0 3 -7 33.4
    0 -3 7 35.03
    -1 3 -7 23.3
    1 -3 7 24.43
    -2 3 -7 24.78
    -2 3 -7 21.14
    -3 3 -7 16.15
    -4 3 -7 18.11
    -5 3 -7 32.79
    -6 3 -7 19.68
    -7 3 -7 30.57
    -8 3 -7 2.51
    -9 3 -7 23.18
    11 2 -7 40.96
    -11 -2 7 44.76
    10 2 -7 8.28
    -10 -2 7 7.24
    9 2 -7 83.24
    -9 -2 7 79.8
    8 2 -7 100.4
    -8 -2 7 102.83
    7 2 -7 33.92
    -7 -2 7 44.14
    6 2 -7 281.15
    -6 -2 7 272.35
    5 2 -7 3.22
    -5 -2 7 6.62
    4 2 -7 212.01
    4 2 -7 212.63
    4 2 -7 208.09
    -4 -2 7 225.9
    -4 -2 7 205.6
    3 2 -7 129.78
    3 2 -7 133.45
    3 2 -7 124.53
    -3 -2 7 128.13
    -3 -2 7 115.31
    2 2 -7 39.27
    2 2 -7 33.82
    -2 -2 7 41.64
    -2 -2 7 40.74
    1 2 -7 50.65
    -1 -2 7 43.47
    -1 -2 7 55.96
    0 2 -7 4.44
    0 -2 7 3.73
    0 -2 7 2.59
    -1 2 -7 -0.73
    -1 2 -7 0.83
    -2 2 -7 -0.8
    -2 2 -7 0.71
    -3 2 -7 -0.37
    -4 2 -7 90.86
    -5 2 -7 -0.26
    -6 2 -7 72.71
    -7 2 -7 72.84
    -8 2 -7 29.14
    -9 2 -7 95.98
    -10 2 -7 5.48
    11 1 -7 31.34
    -11 -1 7 36.92
    -11 -1 7 25.8
    10 1 -7 4.44
    -10 -1 7 2.03
    9 1 -7 68.26
    -9 -1 7 74.77
    -9 -1 7 77.49
    8 1 -7 36.49
    -8 -1 7 43.07
    -8 -1 7 44.51
    7 1 -7 35.14
    7 1 -7 32.14
    -7 -1 7 30.05
    6 1 -7 146.34
    6 1 -7 154.04
    6 1 -7 134.78
    -6 -1 7 140.17
    5 1 -7 13.84
    5 1 -7 17.06
    5 1 -7 17.57
    -5 -1 7 19.12
    4 1 -7 126.17
    4 1 -7 130.84
    4 1 -7 127.7
    -4 -1 7 125.06
    -4 -1 7 127.62
    -4 -1 7 127.29
    3 1 -7 129.67
    3 1 -7 136.1
    3 1 -7 138.94
    -3 -1 7 135.5
    -3 -1 7 131.81
    2 1 -7 6.74
    2 1 -7 6.61
    -2 -1 7 7.91
    -2 -1 7 6.78
    1 1 -7 167.5
    1 1 -7 175.17
    -1 -1 7 153.03
    -1 -1 7 152.36
    0 1 -7 4.43
    0 1 -7 5.06
    0 -1 7 3.63
    -1 1 -7 4.42
    -1 1 -7 4.78
    -2 1 -7 -1.13
    2 -1 7 -0.22
    -3 1 -7 15.65
    3 -1 7 14.72
    4 -1 7 13.73
    -5 1 -7 1.37
    -6 1 -7 57.43
    -7 1 -7 28.94
    -8 1 -7 17.17
    -9 1 -7 55.04
    -10 1 -7 0.92
    -11 0 7 -1.24
    -11 0 7 0.77
    10 0 -7 1.76
    -10 0 7 0.71
    -10 0 7 1.18
    9 0 -7 0.53
    -9 0 7 0.89
    -9 0 7 2.99
    8 0 -7 1.01
    8 0 -7 0.12
    8 0 -7 1.86
    8 0 -7 1.3
    -8 0 7 0.36
    -8 0 7 -2.64
    7 0 -7 0.97
    7 0 -7 -0.48
    7 0 -7 1.29
    7 0 -7 -0.92
    -7 0 7 -0.46
    -7 0 7 -0.46
    6 0 -7 -1.6
    6 0 -7 -2.13
    6 0 -7 -0.33
    6 0 -7 1.5
    -6 0 7 0.46
    -6 0 7 0.65
    5 0 -7 -1.59
    5 0 -7 0.45
    5 0 -7 1.59
    5 0 -7 0.84
    -5 0 7 0.2
    -5 0 7 -0.23
    4 0 -7 -0.19
    4 0 -7 0.53
    4 0 -7 0.79
    -4 0 7 -0.18
    -4 0 7 -0.66
    3 0 -7 0.25
    3 0 -7 -1.4
    3 0 -7 -1.31
    -3 0 7 -0.83
    -3 0 7 1.09
    -3 0 7 -0.51
    2 0 -7 -0.12
    -2 0 7 -2.04
    1 0 -7 3.67
    1 0 -7 -0.45
    1 0 -7 0.32
    -1 0 7 1.03
    0 0 -7 0.45
    0 0 7 -0.27
    0 0 7 1.98
    -1 0 -7 0.15
    1 0 7 -0.95
    -2 0 -7 -1.21
    2 0 7 -1.87
    -3 0 -7 -2.65
    -4 0 -7 -2.33
    4 0 7 0.12
    -5 0 -7 0.57
    -6 0 -7 -0.74
    -7 0 -7 -0.55
    -9 0 -7 2.49
    -10 0 -7 -0.67
    11 -1 -7 32.48
    -11 1 7 31.56
    10 -1 -7 4.04
    -10 1 7 0.79
    9 -1 -7 79.3
    -9 1 7 78.05
    -9 1 7 75.23
    8 -1 -7 40.63
    8 -1 -7 42.29
    -8 1 7 42.43
    -8 1 7 41.49
    7 -1 -7 34.09
    7 -1 -7 28.84
    7 -1 -7 33.09
    -7 1 7 30.84
    -7 1 7 32.37
    6 -1 -7 146.83
    6 -1 -7 140.76
    6 -1 -7 161.79
    6 -1 -7 158.38
    -6 1 7 152.59
    -6 1 7 146.36
    5 -1 -7 17.52
    5 -1 -7 11.69
    5 -1 -7 14.58
    -5 1 7 16.42
    4 -1 -7 133.96
    4 -1 -7 136.43
    4 -1 -7 115.22
    -4 1 7 136.21
    -4 1 7 134.28
    3 -1 -7 128.88
    3 -1 -7 135.58
    -3 1 7 123.74
    2 -1 -7 8.23
    2 -1 -7 7
    2 -1 -7 8.94
    -2 1 7 8
    -2 1 7 8.51
    1 -1 -7 159.9
    1 -1 -7 162.18
    -1 1 7 157.38
    -1 1 7 165.12
    -1 1 7 153.43
    0 -1 -7 6.06
    0 1 7 3.85
    0 1 7 4.49
    -1 -1 -7 8.33
    1 1 7 7.99
    1 1 7 7.25
    -2 -1 -7 -1.05
    2 1 7 1.85
    -3 -1 -7 14.36
    3 1 7 13.88
    -4 -1 -7 13.43
    -5 -1 -7 -0.39
    -6 -1 -7 60.07
    -7 -1 -7 21.86
    -8 -1 -7 16.12
    -9 -1 -7 53.9
    11 -2 -7 49.22
    -11 2 7 48.09
    10 -2 -7 10.23
    -10 2 7 4.82
    9 -2 -7 87.06
    -9 2 7 87.59
    8 -2 -7 108.79
    -8 2 7 108.64
    7 -2 -7 38.64
    -7 2 7 34.03
    6 -2 -7 313.86
    -6 2 7 303.08
    5 -2 -7 7.17
    -5 2 7 4.81
    4 -2 -7 200.25
    -4 2 7 216.87
    3 -2 -7 122.37
    3 -2 -7 134.25
    3 -2 -7 132
    3 -2 -7 135.61
    -3 2 7 131.12
    -3 2 7 139.38
    2 -2 -7 42.55
    2 -2 -7 35.51
    2 -2 -7 35.53
    -2 2 7 38.2
    -2 2 7 38.45
    1 -2 -7 56.88
    1 -2 -7 52.65
    1 -2 -7 54.58
    -1 2 7 55.77
    -1 2 7 51.85
    0 -2 -7 7
    0 2 7 4.3
    0 2 7 7.3
    -1 -2 -7 1.55
    1 2 7 0.8
    1 2 7 1.08
    -2 -2 -7 1.72
    2 2 7 1.92
    2 2 7 1
    -3 -2 -7 2.17
    -4 -2 -7 80.25
    -5 -2 -7 0.64
    -6 -2 -7 64.5
    -7 -2 -7 59.42
    -8 -2 -7 17.39
    8 2 7 19.06
    -9 -2 -7 100.24
    9 2 7 93.25
    -10 -2 -7 6.38
    10 2 7 2.82
    -9 3 7 32.32
    8 -3 -7 29.47
    -8 3 7 23.28
    -7 3 7 12.26
    6 -3 -7 84.26
    -6 3 7 82.69
    5 -3 -7 1.91
    -5 3 7 3.28
    4 -3 -7 104.41
    -4 3 7 113.92
    -4 3 7 112.61
    3 -3 -7 1.7
    3 -3 -7 3.85
    -3 3 7 3.55
    2 -3 -7 48.59
    2 -3 -7 54.46
    -2 3 7 64.95
    -2 3 7 56.78
    1 -3 -7 30.02
    1 -3 -7 27.07
    1 -3 -7 30.67
    -1 3 7 31.28
    -1 3 7 33.55
    0 -3 -7 37.33
    0 -3 -7 34.9
    0 3 7 42.06
    0 3 7 40.25
    -1 -3 -7 29.84
    -1 -3 -7 22.08
    1 3 7 27.03
    -2 -3 -7 19.22
    -2 -3 -7 20.57
    2 3 7 24.52
    3 3 7 11.31
    -4 -3 -7 9.43
    4 3 7 10.46
    4 3 7 13.22
    -5 -3 -7 32.46
    5 3 7 34.93
    5 3 7 34.2
    -6 -3 -7 12.23
    6 3 7 11.02
    6 3 7 14.77
    -7 -3 -7 25.52
    7 3 7 33.14
    -8 -3 -7 -1.43
    -9 -3 -7 30.04
    -8 4 7 0.5
    7 -4 -7 -0.41
    -7 4 7 1.23
    6 -4 -7 -1.17
    5 -4 -7 2.82
    4 -4 -7 3.72
    -4 4 7 4.85
    3 -4 -7 1.43
    3 -4 -7 4.99
    2 -4 -7 37.19
    2 -4 -7 37.21
    -2 4 7 31.41
    1 -4 -7 2.87
    0 -4 -7 59.87
    -1 -4 -7 13.9
    1 4 7 12.24
    -2 -4 -7 39.42
    2 4 7 30.75
    -3 -4 -7 44.29
    3 4 7 34.07
    -4 -4 -7 9.75
    4 4 7 7.19
    -5 -4 -7 29.99
    -6 -4 -7 1.42
    -7 -4 -7 10.34
    5 -5 -7 6.47
    4 -5 -7 3.39
    3 -5 -7 27.03
    2 -5 -7 4.61
    1 -5 -7 7.06
    0 -5 -7 24.46
    -1 -5 -7 3.75
    -2 -5 -7 10.95
    -3 -5 -7 22.51
    -4 -5 8 3.53
    -3 -5 8 15.61
    -2 -5 8 2.49
    -1 -5 8 14.83
    0 -5 8 5.4
    -1 5 -8 8.81
    -2 5 -8 14.27
    -3 5 -8 4.97
    -3 5 -8 3.5
    8 4 -8 5.24
    7 4 -8 0.45
    -7 -4 8 1.21
    6 4 -8 10.8
    -6 -4 8 14.42
    -5 -4 8 21.09
    -4 -4 8 6.88
    -3 -4 8 75.42
    -2 -4 8 1.63
    1 4 -8 84.41
    -1 -4 8 97.61
    0 -4 8 58.85
    -1 4 -8 15.19
    -1 4 -8 17.07
    -2 4 -8 81.35
    -3 4 -8 2.99
    -4 4 -8 35.36
    -5 4 -8 6.84
    -6 4 -8 2.95
    -7 4 -8 -2.53
    8 3 -8 8.45
    -8 -3 8 5.26
    7 3 -8 8.1
    -7 -3 8 5.7
    6 3 -8 30.77
    -6 -3 8 29.76
    5 3 -8 8.93
    -5 -3 8 11.68
    4 3 -8 35.3
    -4 -3 8 40.08
    -4 -3 8 41.06
    3 3 -8 89.11
    -3 -3 8 85.27
    2 3 -8 -0.32
    -2 -3 8 -0.39
    1 3 -8 105.92
    -1 -3 8 103.16
    0 3 -8 57.09
    0 -3 8 51.24
    -1 3 -8 6.68
    -1 3 -8 5.9
    -2 3 -8 75.23
    -3 3 -8 26.18
    -4 3 -8 16.86
    -5 3 -8 39.9
    -6 3 -8 0.15
    -7 3 -8 3.75
    -8 3 -8 7.47
    11 2 -8 3.56
    10 2 -8 3.5
    -10 -2 8 4.38
    9 2 -8 8.15
    -9 -2 8 7.63
    8 2 -8 0.51
    -8 -2 8 0.86
    7 2 -8 16.74
    -7 -2 8 16.35
    6 2 -8 4.06
    -6 -2 8 4.42
    5 2 -8 8.33
    5 2 -8 10.03
    -5 -2 8 10.44
    4 2 -8 6.85
    4 2 -8 6.98
    -4 -2 8 7.86
    3 2 -8 1.03
    -3 -2 8 0.96
    -3 -2 8 3.25
    2 2 -8 0.46
    2 2 -8 -0.08
    -2 -2 8 3.48
    -2 -2 8 -0.1
    -1 -2 8 2.7
    -1 -2 8 2.11
    0 2 -8 -0.92
    0 -2 8 0.4
    0 -2 8 2.27
    -1 2 -8 5.78
    -1 2 -8 6.48
    -2 2 -8 -1.28
    -3 2 -8 9.19
    -4 2 -8 6
    -5 2 -8 2.48
    -6 2 -8 12.67
    -7 2 -8 -0.76
    -8 2 -8 6.94
    -9 2 -8 1.35
    11 1 -8 3.88
    -11 -1 8 4.57
    10 1 -8 4.23
    -10 -1 8 3.19
    9 1 -8 2.18
    -9 -1 8 1.96
    8 1 -8 23.5
    -8 -1 8 28.08
    7 1 -8 9.98
    7 1 -8 11.85
    -7 -1 8 10.29
    6 1 -8 41.98
    6 1 -8 41.6
    6 1 -8 42.95
    -6 -1 8 34.73
    5 1 -8 126.88
    5 1 -8 117.86
    5 1 -8 120.44
    5 1 -8 124.39
    -5 -1 8 124.58
    4 1 -8 16.51
    4 1 -8 18.31
    4 1 -8 14.35
    -4 -1 8 18.28
    -4 -1 8 17.9
    -4 -1 8 14.37
    3 1 -8 341.95
    3 1 -8 348.43
    -3 -1 8 358.59
    -3 -1 8 360.95
    2 1 -8 24.41
    2 1 -8 21.3
    -2 -1 8 17.99
    -2 -1 8 23.39
    1 1 -8 292.98
    1 1 -8 296.36
    -1 -1 8 296.29
    -1 -1 8 285.73
    0 1 -8 184.96
    0 1 -8 189.42
    0 -1 8 215.79
    -1 1 -8 55.32
    -1 1 -8 49.87
    -2 1 -8 232.92
    2 -1 8 189.03
    -3 1 -8 0.33
    3 -1 8 3.95
    -4 1 -8 87.82
    -5 1 -8 22.13
    -6 1 -8 14.07
    -7 1 -8 9.46
    -8 1 -8 5
    -9 1 -8 -1.73
    -10 1 -8 4.71
    11 0 -8 4.85
    -11 0 8 8.76
    10 0 -8 -1.72
    -10 0 8 2.54
    -10 0 8 -1.53
    9 0 -8 0.1
    -9 0 8 2.07
    -9 0 8 0.7
    8 0 -8 14.71
    8 0 -8 11.97
    8 0 -8 11.29
    -8 0 8 14.61
    -8 0 8 12.51
    7 0 -8 8.6
    7 0 -8 4.19
    -7 0 8 7.79
    -7 0 8 7.28
    6 0 -8 112.29
    6 0 -8 113.79
    6 0 -8 111.86
    -6 0 8 104.18
    -6 0 8 117.77
    5 0 -8 135.45
    5 0 -8 122.23
    5 0 -8 134.23
    -5 0 8 139.04
    -5 0 8 133.67
    4 0 -8 64.28
    4 0 -8 66
    4 0 -8 59.38
    -4 0 8 60.94
    -4 0 8 61.23
    3 0 -8 491.61
    3 0 -8 512.82
    3 0 -8 522.22
    -3 0 8 469.22
    -3 0 8 498.49
    -3 0 8 530.25
    2 0 -8 68.78
    2 0 -8 74.14
    2 0 -8 69.64
    -2 0 8 63.64
    1 0 -8 686.68
    1 0 -8 678.62
    -1 0 8 576.69
    -1 0 8 618.37
    0 0 -8 701.96
    0 0 8 670.94
    0 0 8 683.34
    -1 0 -8 119.77
    1 0 8 128.67
    -2 0 -8 738.86
    2 0 8 709.13
    -3 0 -8 10.14
    3 0 8 7.21
    -4 0 -8 211.98
    4 0 8 217.11
    -5 0 -8 64.83
    -6 0 -8 15.45
    -7 0 -8 9.54
    -8 0 -8 2.23
    -9 0 -8 -2.32
    -10 0 -8 7.28
    11 -1 -8 2.2
    -11 1 8 1.44
    10 -1 -8 -0.21
    -10 1 8 2.71
    9 -1 -8 0.55
    9 -1 -8 3.07
    -9 1 8 1.93
    -9 1 8 2.77
    8 -1 -8 20.71
    -8 1 8 20.12
    -8 1 8 21.99
    7 -1 -8 10.6
    7 -1 -8 14.6
    7 -1 -8 12.1
    -7 1 8 11.96
    -7 1 8 10.95
    6 -1 -8 46.7
    6 -1 -8 43.62
    6 -1 -8 36.94
    -6 1 8 36.07
    5 -1 -8 110.33
    5 -1 -8 118.86
    -5 1 8 126.36
    4 -1 -8 12.8
    4 -1 -8 14.11
    4 -1 -8 16.06
    -4 1 8 14.85
    3 -1 -8 348.74
    3 -1 -8 339.61
    3 -1 -8 338.52
    3 -1 -8 355.15
    -3 1 8 350.95
    2 -1 -8 18.74
    2 -1 -8 18.73
    2 -1 -8 19.86
    -2 1 8 13.4
    -2 1 8 19.3
    1 -1 -8 271.98
    1 -1 -8 283.77
    -1 1 8 272.98
    -1 1 8 262.46
    0 -1 -8 167.74
    0 1 8 207.02
    0 1 8 194.5
    -1 -1 -8 60.42
    1 1 8 65.81
    1 1 8 66.19
    -2 -1 -8 262.52
    2 1 8 252.21
    -3 -1 -8 3.25
    3 1 8 1.71
    -4 -1 -8 88.93
    -5 -1 -8 20.74
    -6 -1 -8 20.29
    -7 -1 -8 3.16
    -8 -1 -8 1.7
    -9 -1 -8 1.23
    -10 -1 -8 2.82
    10 -2 -8 5.69
    -10 2 8 6.28
    9 -2 -8 11.86
    9 -2 -8 8.85
    -9 2 8 8.84
    8 -2 -8 -1.23
    8 -2 -8 3.81
    -8 2 8 -1.55
    7 -2 -8 16.61
    7 -2 -8 17.21
    -7 2 8 16.73
    6 -2 -8 8.34
    6 -2 -8 6.82
    5 -2 -8 9.93
    5 -2 -8 8.03
    4 -2 -8 9.39
    -4 2 8 8.28
    3 -2 -8 0.36
    3 -2 -8 1.7
    3 -2 -8 1.42
    -3 2 8 1.14
    -3 2 8 5.92
    2 -2 -8 1.06
    2 -2 -8 2.53
    2 -2 -8 3.36
    -2 2 8 1.32
    -2 2 8 2.11
    1 -2 -8 1.62
    1 -2 -8 3.5
    1 -2 -8 1.99
    -1 2 8 3
    -1 2 8 1.44
    0 2 8 -0.03
    0 2 8 -1.49
    -1 -2 -8 4.62
    1 2 8 4.11
    1 2 8 3.81
    -2 -2 -8 0.66
    2 2 8 0.46
    2 2 8 0.62
    -3 -2 -8 8.04
    -4 -2 -8 4.37
    -5 -2 -8 2.77
    -6 -2 -8 16.57
    -7 -2 -8 0.38
    -8 -2 -8 7.62
    -9 -2 -8 2.95
    9 2 8 1.33
    9 -3 -8 9.43
    -9 3 8 11.22
    8 -3 -8 8.22
    -8 3 8 10.7
    7 -3 -8 7.73
    -7 3 8 4.49
    6 -3 -8 37.85
    -6 3 8 45.81
    5 -3 -8 10.67
    4 -3 -8 42.17
    -4 3 8 38.43
    -4 3 8 42.51
    3 -3 -8 94.02
    3 -3 -8 97.88
    -3 3 8 104.66
    2 -3 -8 1.89
    2 -3 -8 -0.06
    -2 3 8 0.98
    -2 3 8 -0.4
    1 -3 -8 112.61
    -1 3 8 113.96
    -1 3 8 106.64
    0 -3 -8 45.29
    0 -3 -8 59.65
    0 3 8 53.03
    0 3 8 53.39
    -1 -3 -8 3.66
    -1 -3 -8 6
    1 3 8 9.93
    -2 -3 -8 74.87
    2 3 8 64.43
    -3 -3 -8 27.77
    3 3 8 23.12
    -4 -3 -8 17.15
    4 3 8 13.69
    5 3 8 37.72
    5 3 8 33.49
    -6 -3 -8 2.14
    6 3 8 4.43
    6 3 8 3.27
    -7 -3 -8 4.12
    -8 -3 -8 9.98
    7 -4 -8 -1.58
    6 -4 -8 13.63
    5 -4 -8 16.97
    4 -4 -8 8.71
    -4 4 8 5.96
    3 -4 -8 77.85
    3 -4 -8 85.26
    2 -4 -8 9.18
    2 -4 -8 8.25
    1 -4 -8 82.25
    0 -4 -8 56.84
    0 4 8 68.25
    -1 -4 -8 15.88
    1 4 8 14.73
    -2 -4 -8 93.22
    2 4 8 86.55
    -3 -4 -8 3.59
    3 4 8 3.03
    -4 -4 -8 23.34
    4 4 8 18.16
    -5 -4 -8 7.33
    -7 -4 -8 -0.22
    4 -5 -8 2.42
    3 -5 -8 23.26
    2 -5 -8 9.4
    1 -5 -8 12.58
    0 -5 -8 19.73
    -1 -5 -8 6.17
    -2 -5 -8 17.86
    -3 -5 -8 3.22
    -4 -5 9 20.6
    -3 -5 9 3.36
    -2 -5 9 1.83
    -1 -5 9 24.03
    0 -5 9 2.26
    -1 5 -9 12.27
    -2 5 -9 19.19
    -7 -4 9 14.14
    6 4 -9 22.79
    -6 -4 9 27.11
    -5 -4 9 -2.24
    -4 -4 9 50.61
    -3 -4 9 28.77
    -2 -4 9 28.06
    -1 -4 9 43.39
    0 -4 9 1.75
    -1 4 -9 42.97
    -2 4 -9 11.86
    -3 4 -9 14.42
    -4 4 -9 6.34
    -5 4 -9 1.47
    -6 4 -9 3.62
    9 3 -9 -1.62
    -9 -3 9 2.41
    8 3 -9 30.32
    -8 -3 9 24.17
    7 3 -9 7.88
    -7 -3 9 4.18
    6 3 -9 27.69
    -6 -3 9 27.14
    5 3 -9 8.86
    -5 -3 9 8.32
    4 3 -9 6.61
    -4 -3 9 10.91
    -4 -3 9 9.77
    3 3 -9 8.05
    -3 -3 9 4.67
    -2 -3 9 18.28
    -1 -3 9 18.19
    0 -3 9 58.63
    -1 3 -9 21.05
    -2 3 -9 28.48
    -3 3 -9 116.72
    -4 3 -9 5.52
    -5 3 -9 107.28
    -6 3 -9 7.73
    -7 3 -9 27.8
    -8 3 -9 21.49
    10 2 -9 70.31
    -10 -2 9 77.26
    9 2 -9 6.77
    -9 -2 9 3.2
    8 2 -9 73.7
    -8 -2 9 72.8
    7 2 -9 35.1
    -7 -2 9 31.53
    6 2 -9 8.35
    6 2 -9 8.09
    -6 -2 9 9.79
    5 2 -9 32.02
    5 2 -9 31.26
    5 2 -9 31.65
    -5 -2 9 28
    4 2 -9 -1.79
    4 2 -9 -0.23
    3 2 -9 5.17
    -3 -2 9 1
    -2 -2 9 7.95
    -1 -2 9 5.05
    -1 -2 9 0.82
    0 2 -9 79
    0 -2 9 71.92
    -1 2 -9 21.07
    -2 2 -9 163.39
    -3 2 -9 135.85
    -4 2 -9 23.84
    -5 2 -9 202.17
    -6 2 -9 20.95
    -7 2 -9 105.47
    -8 2 -9 36.66
    -9 2 -9 11.54
    11 1 -9 0.45
    -11 -1 9 -0.51
    10 1 -9 35.77
    -10 -1 9 42.84
    -9 -1 9 19.03
    8 1 -9 14.88
    8 1 -9 19.17
    -8 -1 9 15.67
    7 1 -9 62.37
    7 1 -9 59.36
    -7 -1 9 61.65
    6 1 -9 1.62
    6 1 -9 -1.18
    6 1 -9 1.62
    -6 -1 9 1.65
    5 1 -9 23.69
    5 1 -9 22.38
    5 1 -9 23.06
    -5 -1 9 22.68
    -5 -1 9 19.01
    4 1 -9 13.57
    4 1 -9 12.48
    4 1 -9 10.25
    -4 -1 9 13.57
    -4 -1 9 14.85
    -4 -1 9 12.05
    3 1 -9 -0.85
    -3 -1 9 3.04
    2 1 -9 -0.28
    -2 -1 9 0.22
    -2 -1 9 -2.54
    1 1 -9 22.46
    1 1 -9 25.98
    -1 -1 9 23.78
    0 1 -9 118.75
    0 1 -9 107.55
    0 -1 9 127.58
    -1 1 -9 1.51
    -1 1 -9 -1.16
    -2 1 -9 149.14
    2 -1 9 134.13
    -3 1 -9 141
    3 -1 9 128.59
    -4 1 -9 38.63
    -5 1 -9 183.56
    -6 1 -9 4.55
    -7 1 -9 64.62
    -8 1 -9 34.59
    -9 1 -9 7.67
    -10 1 -9 29.94
    11 0 -9 2.34
    -11 0 9 -1.1
    10 0 -9 2.43
    -10 0 9 -0.73
    -10 0 9 1.28
    9 0 -9 2.18
    9 0 -9 1.74
    -9 0 9 0.65
    8 0 -9 -1.8
    8 0 -9 -0.27
    8 0 -9 -2.16
    -8 0 9 -1.35
    -8 0 9 -0.61
    7 0 -9 -0.64
    7 0 -9 -0.45
    7 0 -9 -1.14
    -7 0 9 -0.16
    6 0 -9 2.06
    5 0 -9 0.26
    5 0 -9 0.88
    5 0 -9 0.57
    -5 0 9 2.67
    -5 0 9 0.16
    4 0 -9 -1.45
    4 0 -9 -0.24
    -4 0 9 0.2
    -4 0 9 -1.09
    -4 0 9 0.93
    3 0 -9 2.29
    3 0 -9 1.07
    3 0 -9 3.08
    3 0 -9 2.9
    -3 0 9 -0.36
    -3 0 9 1.12
    2 0 -9 0.78
    2 0 -9 -0.22
    2 0 -9 0.52
    1 0 -9 1.58
    1 0 -9 2.73
    -1 0 9 -0.52
    -1 0 9 2.27
    0 0 -9 -1.01
    0 0 9 0.76
    0 0 9 1.71
    -1 0 -9 0.13
    1 0 9 -0.41
    -2 0 -9 -0.43
    2 0 9 -0.19
    -3 0 -9 2.67
    3 0 9 1.53
    -4 0 -9 -0.91
    -5 0 -9 0.11
    -6 0 -9 -1.57
    -7 0 -9 7.35
    -8 0 -9 -1.44
    -9 0 -9 -0.34
    -10 0 -9 -0.09
    11 -1 -9 3.03
    -11 1 9 -2.59
    10 -1 -9 35.71
    -10 1 9 38.5
    9 -1 -9 14.52
    -9 1 9 10.01
    8 -1 -9 24.68
    8 -1 -9 16.25
    -8 1 9 19.7
    -8 1 9 18.02
    7 -1 -9 58.44
    7 -1 -9 67.12
    7 -1 -9 67.08
    -7 1 9 71.68
    6 -1 -9 -1.7
    6 -1 -9 1.9
    5 -1 -9 30.02
    -5 1 9 24.63
    4 -1 -9 10.19
    4 -1 -9 11.47
    -4 1 9 9.97
    3 -1 -9 5.45
    3 -1 -9 5.06
    3 -1 -9 7.78
    -3 1 9 6.95
    2 -1 -9 0.81
    2 -1 -9 0.91
    -2 1 9 -0.37
    -2 1 9 0.25
    -2 1 9 -1.17
    1 -1 -9 24.11
    1 -1 -9 19.07
    -1 1 9 22.25
    -1 1 9 21.28
    0 -1 -9 130.72
    0 1 9 119.34
    0 1 9 115.22
    -1 -1 -9 -0.73
    1 1 9 -0.6
    1 1 9 -0.23
    -2 -1 -9 150.17
    2 1 9 150.84
    -3 -1 -9 139.91
    3 1 9 112.78
    -4 -1 -9 47.46
    -5 -1 -9 205.93
    -6 -1 -9 4.73
    -7 -1 -9 81.59
    -8 -1 -9 45.76
    -9 -1 -9 9.03
    -10 -1 -9 15.69
    10 -2 -9 82.06
    10 -2 -9 85.79
    -10 2 9 87.12
    9 -2 -9 6.54
    9 -2 -9 4.7
    -9 2 9 4.72
    8 -2 -9 79.11
    8 -2 -9 77.17
    -8 2 9 77.47
    7 -2 -9 29.64
    7 -2 -9 28.88
    -7 2 9 24.92
    6 -2 -9 9.48
    6 -2 -9 9.11
    -6 2 9 8.34
    5 -2 -9 30.4
    5 -2 -9 38.3
    4 -2 -9 0.42
    -4 2 9 1.46
    3 -2 -9 0.54
    3 -2 -9 0.37
    -3 2 9 -0.01
    -3 2 9 0.22
    2 -2 -9 13.8
    2 -2 -9 8.97
    -2 2 9 12.7
    -2 2 9 13.25
    1 -2 -9 6.28
    1 -2 -9 7.86
    1 -2 -9 5.71
    -1 2 9 6.75
    -1 2 9 8.22
    0 -2 -9 69.58
    0 2 9 72.47
    0 2 9 77.65
    -1 -2 -9 25.97
    1 2 9 18.51
    -2 -2 -9 171.29
    2 2 9 148.59
    -3 -2 -9 139.16
    -4 -2 -9 16.47
    -5 -2 -9 221.95
    -6 -2 -9 18.43
    -7 -2 -9 96.32
    -8 -2 -9 58.19
    -9 -2 -9 7.97
    9 -3 -9 3.23
    9 -3 -9 1.61
    8 -3 -9 22.85
    8 -3 -9 34.36
    -8 3 9 28.49
    7 -3 -9 5.44
    6 -3 -9 36.4
    6 -3 -9 29.27
    5 -3 -9 9.59
    4 -3 -9 9.43
    4 -3 -9 9.09
    -4 3 9 10.68
    -4 3 9 11.13
    3 -3 -9 5.79
    3 -3 -9 8.61
    -3 3 9 7.27
    -3 3 9 8.88
    2 -3 -9 15.66
    2 -3 -9 20.17
    -2 3 9 18.72
    -2 3 9 22.22
    1 -3 -9 19.27
    -1 3 9 18.57
    -1 3 9 15.88
    0 -3 -9 52.22
    0 3 9 59.53
    0 3 9 55.63
    -1 -3 -9 42.11
    -1 -3 -9 29.74
    1 3 9 31.67
    -2 -3 -9 18.39
    2 3 9 27.59
    -3 -3 -9 89.02
    3 3 9 90.02
    -4 -3 -9 3.64
    4 3 9 2.3
    -5 -3 -9 87.67
    5 3 9 78.11
    5 3 9 79.54
    -6 -3 -9 10.93
    -7 -3 -9 30.55
    -8 -3 -9 19.4
    7 -4 -9 2.7
    7 -4 -9 7.06
    6 -4 -9 23.51
    5 -4 -9 1.63
    4 -4 -9 48.75
    3 -4 -9 27.96
    2 -4 -9 24.85
    2 -4 -9 22.57
    1 -4 -9 53.56
    -1 4 9 49.32
    0 -4 -9 0.02
    0 4 9 1.33
    -1 -4 -9 42.87
    1 4 9 44.41
    2 4 9 5.6
    3 4 9 8.65
    -4 -4 -9 2.97
    4 4 9 5.21
    -5 -4 -9 -1.57
    -6 -4 -9 0.94
    4 -5 -9 20.03
    3 -5 -9 7.84
    2 -5 -9 2.67
    1 -5 -9 16.11
    0 -5 -9 5.32
    -1 -5 -9 8.67
    -2 -5 -9 13.03
    -3 -5 -9 0.08
    -3 -5 10 7.58
    -2 -5 10 28
    -1 -5 10 2.53
    0 5 -10 18.44
    -1 5 -10 1.82
    -2 5 -10 22.58
    7 4 -10 32.68
    -7 -4 10 43.63
    -6 -4 10 6.6
    -5 -4 10 36.69
    -4 -4 10 45.71
    -3 -4 10 9.15
    -2 -4 10 66.84
    -1 -4 10 6.33
    0 -4 10 28.07
    -1 4 -10 10.18
    -2 4 -10 1.7
    -3 4 -10 -0.74
    -5 4 -10 3.62
    -6 4 -10 10.83
    9 3 -10 11.87
    -9 -3 10 12.37
    -8 -3 10 10.44
    7 3 -10 48.14
    -7 -3 10 44.52
    6 3 -10 5.84
    -6 -3 10 7.01
    5 3 -10 37.15
    -5 -3 10 31.02
    4 3 -10 45.73
    4 3 -10 52.7
    -4 -3 10 48.67
    -3 -3 10 4.22
    -2 -3 10 46.34
    -1 -3 10 46.91
    0 3 -10 2.04
    0 -3 10 -0.02
    -1 3 -10 60.42
    -2 3 -10 22.6
    -3 3 -10 9.83
    -4 3 -10 17.93
    -5 3 -10 17.7
    -6 3 -10 3.46
    -7 3 -10 12.85
    -8 3 -10 15.46
    10 2 -10 -4.1
    -10 -2 10 1.38
    9 2 -10 1.43
    -9 -2 10 8.78
    8 2 -10 5.16
    -8 -2 10 4.62
    7 2 -10 5.29
    7 2 -10 1.53
    6 2 -10 -0.19
    6 2 -10 1.22
    -6 -2 10 4
    5 2 -10 1.44
    5 2 -10 0.88
    -5 -2 10 0.5
    -5 -2 10 2.72
    4 2 -10 2.27
    4 2 -10 1.86
    -4 -2 10 -0.42
    3 2 -10 2.83
    -3 -2 10 7.36
    -2 -2 10 -0.43
    -1 -2 10 10.25
    0 2 -10 8.67
    -1 2 -10 11.59
    -2 2 -10 36.79
    -3 2 -10 -0.21
    -4 2 -10 41.43
    -5 2 -10 5.44
    -6 2 -10 6.19
    -7 2 -10 13.98
    -8 2 -10 -1.82
    -9 2 -10 8.25
    11 1 -10 9.11
    -11 -1 10 12.87
    9 1 -10 44.55
    -9 -1 10 42.75
    8 1 -10 -0.61
    8 1 -10 0.03
    -8 -1 10 2.88
    7 1 -10 126.92
    7 1 -10 120.39
    -7 -1 10 131.54
    6 1 -10 28.6
    6 1 -10 21.05
    6 1 -10 19.07
    6 1 -10 25.92
    -6 -1 10 23.42
    5 1 -10 137.82
    5 1 -10 131.97
    5 1 -10 140.04
    -5 -1 10 134.68
    -5 -1 10 131.07
    4 1 -10 125.39
    4 1 -10 131.9
    4 1 -10 126.74
    -4 -1 10 117.03
    3 1 -10 24.78
    3 1 -10 20.7
    -3 -1 10 26.68
    -3 -1 10 23.51
    2 1 -10 188.14
    2 1 -10 203.5
    -2 -1 10 191.56
    -2 -1 10 203.47
    1 1 -10 12.48
    1 1 -10 13.37
    -1 -1 10 10.08
    0 1 -10 86.17
    0 1 -10 83
    0 -1 10 89.04
    -1 1 -10 42.43
    -1 1 -10 34.27
    -2 1 -10 12.81
    2 -1 10 16.66
    -3 1 -10 2.5
    -4 1 -10 4.55
    -5 1 -10 1.16
    -6 1 -10 10.3
    -7 1 -10 3.63
    -8 1 -10 35.55
    -9 1 -10 6.64
    -10 1 -10 15.33
    11 0 -10 14.55
    10 0 -10 29.44
    -10 0 10 37.45
    9 0 -10 97.93
    9 0 -10 88.16
    -9 0 10 87.26
    8 0 -10 7.54
    -8 0 10 6.38
    7 0 -10 273.26
    7 0 -10 289.86
    7 0 -10 304.49
    -7 0 10 294.76
    6 0 -10 74.13
    6 0 -10 57.97
    -6 0 10 65.48
    -6 0 10 62.3
    5 0 -10 249.6
    5 0 -10 265.88
    5 0 -10 254.46
    -5 0 10 248.71
    -5 0 10 264.94
    4 0 -10 482.12
    4 0 -10 488.65
    4 0 -10 467.58
    -4 0 10 463.06
    -4 0 10 452.61
    -4 0 10 464.83
    3 0 -10 40.81
    3 0 -10 40.23
    3 0 -10 48.56
    -3 0 10 40.83
    2 0 -10 577.23
    2 0 -10 529.53
    2 0 -10 558.61
    -2 0 10 554.77
    1 0 -10 28.17
    1 0 -10 22.35
    -1 0 10 20.91
    -1 0 10 22.36
    0 0 -10 211.87
    0 0 10 185.54
    0 0 10 191.63
    -1 0 -10 46.31
    1 0 10 47.34
    1 0 10 44.78
    -2 0 -10 1.7
    2 0 10 2.94
    -3 0 -10 6.36
    -4 0 -10 3.89
    -5 0 -10 9.09
    -6 0 -10 41.88
    -7 0 -10 -0.84
    -8 0 -10 65.94
    -9 0 -10 13.08
    -10 0 -10 35.91
    11 -1 -10 6.03
    -11 1 10 12.21
    10 -1 -10 8.41
    -10 1 10 10.4
    9 -1 -10 44
    9 -1 -10 41.3
    8 -1 -10 4.92
    8 -1 -10 2.18
    7 -1 -10 108.66
    7 -1 -10 133.81
    6 -1 -10 21.01
    6 -1 -10 22.07
    5 -1 -10 154.3
    -5 1 10 145.91
    4 -1 -10 129.11
    4 -1 -10 131.24
    4 -1 -10 125.79
    -4 1 10 137.55
    3 -1 -10 22.42
    3 -1 -10 20.45
    3 -1 -10 26.52
    3 -1 -10 21.76
    -3 1 10 18.63
    2 -1 -10 204.53
    2 -1 -10 206.47
    -2 1 10 204.84
    -2 1 10 195.73
    -2 1 10 214.99
    1 -1 -10 13.09
    -1 1 10 9.78
    -1 1 10 15.28
    0 -1 -10 92.16
    0 1 10 80.85
    0 1 10 84.3
    -1 -1 -10 51.24
    1 1 10 47.67
    1 1 10 47.68
    -2 -1 -10 15.77
    2 1 10 13.15
    -3 -1 -10 5.06
    -4 -1 -10 6.35
    -5 -1 -10 0.51
    -6 -1 -10 26.93
    -7 -1 -10 0.46
    -8 -1 -10 43.48
    -9 -1 -10 3.29
    -10 -1 -10 17.36
    10 -2 -10 -0.22
    10 -2 -10 -2.6
    -10 2 10 2.05
    9 -2 -10 1.08
    9 -2 -10 0.14
    -9 2 10 5.05
    8 -2 -10 1
    8 -2 -10 2.86
    7 -2 -10 -0.69
    7 -2 -10 2.52
    6 -2 -10 0.67
    6 -2 -10 -0.81
    5 -2 -10 3.24
    -5 2 10 1.36
    4 -2 -10 0.6
    -4 2 10 -1.16
    3 -2 -10 4.17
    3 -2 -10 4.01
    -3 2 10 3.1
    -3 2 10 3.76
    2 -2 -10 -0.25
    -2 2 10 2.08
    -2 2 10 2.82
    1 -2 -10 14.82
    1 -2 -10 15.28
    1 -2 -10 15.57
    -1 2 10 12.44
    -1 2 10 12.91
    0 -2 -10 11.19
    0 2 10 10.42
    0 2 10 12.97
    -1 -2 -10 7.93
    1 2 10 8.52
    1 2 10 7.54
    -2 -2 -10 40.41
    2 2 10 35.06
    -3 -2 -10 1.35
    -4 -2 -10 41.1
    -5 -2 -10 1.87
    -6 -2 -10 9.31
    -7 -2 -10 11.72
    -8 -2 -10 3.38
    -9 -2 -10 13.22
    9 -3 -10 12.49
    9 -3 -10 14.45
    8 -3 -10 5.57
    8 -3 -10 4.92
    7 -3 -10 41.27
    7 -3 -10 49.24
    6 -3 -10 4.9
    6 -3 -10 5.8
    5 -3 -10 41.75
    5 -3 -10 40.62
    4 -3 -10 42.34
    3 -3 -10 1.65
    -3 3 10 1.64
    -3 3 10 1.63
    2 -3 -10 52.62
    2 -3 -10 46.85
    -2 3 10 50.81
    -2 3 10 41.71
    1 -3 -10 47.98
    -1 3 10 48.96
    -1 3 10 46.21
    0 -3 -10 -0.28
    0 3 10 0.98
    0 3 10 1.98
    -1 -3 -10 49.74
    1 3 10 56.56
    -2 -3 -10 12.6
    -3 -3 -10 4.71
    3 3 10 -1.26
    -4 -3 -10 14.39
    4 3 10 8.81
    -5 -3 -10 18.32
    5 3 10 16.53
    -7 -3 -10 4.47
    -8 -3 -10 14.14
    7 -4 -10 51.32
    6 -4 -10 9.61
    5 -4 -10 40.05
    4 -4 -10 57.2
    3 -4 -10 10.52
    2 -4 -10 66.63
    1 -4 -10 3.25
    -1 4 10 3.53
    0 -4 -10 25.87
    0 4 10 27.53
    -1 -4 -10 11.15
    1 4 10 15.9
    -2 -4 -10 3.36
    -3 -4 -10 -1.21
    -4 -4 -10 -1.66
    4 4 10 -1.23
    -5 -4 -10 2.12
    -6 -4 -10 6.01
    3 -5 -10 8.51
    2 -5 -10 21.38
    1 -5 -10 6.22
    -1 -5 -10 2.61
    -2 -5 -10 7.78
    -2 -5 11 9.44
    -1 -5 11 0.73
    0 5 -11 5.03
    -1 5 -11 17.44
    7 4 -11 11.25
    -7 -4 11 10.16
    -6 -4 11 6.65
    -5 -4 11 24.07
    -4 -4 11 -0.35
    -3 -4 11 17.13
    -2 -4 11 4.26
    -1 -4 11 9.08
    0 4 -11 -2.88
    -1 4 -11 5.16
    -2 4 -11 -1
    -3 4 -11 3.09
    -4 4 -11 3.74
    -5 4 -11 2.67
    -6 4 -11 2.43
    9 3 -11 3.2
    -9 -3 11 8.35
    -8 -3 11 13.45
    7 3 -11 9.7
    -7 -3 11 5.01
    6 3 -11 21.64
    -6 -3 11 25.44
    -5 -3 11 16.7
    4 3 -11 16.82
    -4 -3 11 23.42
    -3 -3 11 43.35
    -2 -3 11 12.82
    -1 -3 11 75.48
    0 3 -11 0.17
    -1 3 -11 85.95
    -2 3 -11 15.34
    -3 3 -11 66.78
    -4 3 -11 21.18
    -5 3 -11 2.89
    -6 3 -11 23.84
    -7 3 -11 1.12
    10 2 -11 4.72
    9 2 -11 7.58
    -9 -2 11 1.85
    8 2 -11 -0.07
    -8 -2 11 -1.84
    7 2 -11 3.45
    7 2 -11 2.25
    -7 -2 11 3.12
    6 2 -11 10.96
    6 2 -11 13.41
    6 2 -11 13.8
    -6 -2 11 14.05
    5 2 -11 2.52
    5 2 -11 2.83
    -5 -2 11 3.95
    -5 -2 11 4.98
    4 2 -11 133.75
    4 2 -11 134.04
    -4 -2 11 144.8
    3 2 -11 20.57
    -3 -2 11 22.18
    -2 -2 11 135.37
    1 2 -11 285.39
    0 2 -11 15.3
    -1 2 -11 331.89
    -2 2 -11 55.53
    -3 2 -11 142.38
    -4 2 -11 211.99
    -5 2 -11 15.51
    -6 2 -11 86
    -7 2 -11 1.9
    -8 2 -11 11.01
    -9 2 -11 0.5
    11 1 -11 2.15
    -11 -1 11 4.84
    10 1 -11 -1.06
    -10 -1 11 -0.55
    9 1 -11 0.91
    9 1 -11 0.52
    -9 -1 11 3.22
    8 1 -11 2.81
    8 1 -11 1.74
    -8 -1 11 0.66
    7 1 -11 4.6
    7 1 -11 3.12
    6 1 -11 9.4
    6 1 -11 7.2
    6 1 -11 8
    -6 -1 11 10.67
    -6 -1 11 9.76
    5 1 -11 6.7
    5 1 -11 6.27
    5 1 -11 6.02
    -5 -1 11 6.4
    -5 -1 11 5.26
    4 1 -11 64.4
    4 1 -11 65.1
    4 1 -11 66.17
    -4 -1 11 78.56
    3 1 -11 24.43
    3 1 -11 23.49
    -3 -1 11 21.04
    -3 -1 11 23.9
    2 1 -11 127.53
    2 1 -11 122.97
    2 1 -11 123.26
    -2 -1 11 119.01
    1 1 -11 168.22
    1 1 -11 161.27
    -1 -1 11 145.81
    0 1 -11 9.99
    0 1 -11 12.58
    0 -1 11 9.6
    -1 1 -11 217.16
    -1 1 -11 269.44
    1 -1 11 245.02
    -2 1 -11 28.54
    -3 1 -11 93.21
    -4 1 -11 71.58
    -5 1 -11 0.82
    -6 1 -11 40.86
    -7 1 -11 9.78
    -8 1 -11 2.1
    -9 1 -11 3.31
    11 0 -11 3.75
    10 0 -11 2.85
    10 0 -11 0.61
    9 0 -11 0.43
    9 0 -11 1.53
    -9 0 11 0.82
    8 0 -11 1.76
    8 0 -11 -1.38
    -8 0 11 0.03
    7 0 -11 -1.3
    7 0 -11 -2.27
    -7 0 11 -0.25
    6 0 -11 -3.23
    6 0 -11 -0.54
    -6 0 11 2.23
    5 0 -11 0.36
    5 0 -11 -1.17
    5 0 -11 -0.75
    -5 0 11 0.45
    -5 0 11 -0.45
    4 0 -11 -1.24
    4 0 -11 4.31
    4 0 -11 -0.76
    4 0 -11 0.46
    -4 0 11 1.93
    -4 0 11 0.51
    3 0 -11 0.05
    3 0 -11 0.88
    3 0 -11 0.3
    -3 0 11 0.78
    2 0 -11 -0.77
    2 0 -11 -0.42
    2 0 -11 0.65
    -2 0 11 -0.94
    1 0 -11 -2.1
    1 0 -11 2.02
    -1 0 11 -1.65
    -1 0 11 0.62
    0 0 -11 -0.37
    0 0 11 2.49
    0 0 11 -1.07
    -1 0 -11 -0.49
    1 0 11 -2.33
    -2 0 -11 1.72
    2 0 11 -0.15
    -3 0 -11 0.48
    -5 0 -11 -2.96
    -6 0 -11 1.23
    -7 0 -11 -0.91
    -8 0 -11 -1.59
    -9 0 -11 -2.29
    -10 0 -11 -2.25
    11 -1 -11 4.01
    10 -1 -11 1.17
    9 -1 -11 6.14
    9 -1 -11 4.48
    8 -1 -11 1.89
    8 -1 -11 -1.14
    7 -1 -11 4.02
    7 -1 -11 -0.87
    6 -1 -11 4.96
    -6 1 11 8.33
    5 -1 -11 6.85
    5 -1 -11 5.61
    5 -1 -11 5.23
    -5 1 11 4.77
    4 -1 -11 66.83
    4 -1 -11 67.61
    4 -1 -11 69.2
    -4 1 11 69.15
    3 -1 -11 29.06
    3 -1 -11 23.34
    3 -1 -11 24.01
    3 -1 -11 27.68
    -3 1 11 24.41
    2 -1 -11 111.46
    2 -1 -11 118.34
    -2 1 11 125.46
    -2 1 11 126.93
    -2 1 11 122.64
    1 -1 -11 184.3
    1 -1 -11 176.3
    -1 1 11 169.14
    -1 1 11 174.68
    0 -1 -11 12.62
    0 1 11 14.25
    0 1 11 15.87
    -1 -1 -11 247.31
    1 1 11 250.35
    1 1 11 219.04
    -2 -1 -11 23.39
    2 1 11 20.7
    -3 -1 -11 85.66
    -4 -1 -11 74.74
    -5 -1 -11 3.52
    -6 -1 -11 49.3
    -7 -1 -11 16.6
    -8 -1 -11 4.59
    -9 -1 -11 7.82
    10 -2 -11 -2.09
    10 -2 -11 2.06
    9 -2 -11 4.06
    9 -2 -11 4.83
    8 -2 -11 1.09
    8 -2 -11 3.11
    7 -2 -11 4.04
    7 -2 -11 6.3
    6 -2 -11 7.34
    5 -2 -11 0.84
    -5 2 11 5.66
    4 -2 -11 161.01
    -4 2 11 145.76
    3 -2 -11 17.15
    3 -2 -11 14
    -3 2 11 13.42
    -3 2 11 16.76
    2 -2 -11 144.74
    2 -2 -11 136.79
    -2 2 11 146.47
    -2 2 11 133.7
    1 -2 -11 251.17
    1 -2 -11 261.85
    -1 2 11 246.97
    -1 2 11 279.26
    0 -2 -11 17.81
    0 2 11 12.9
    0 2 11 20.9
    -1 -2 -11 368.87
    1 2 11 385.41
    1 2 11 393.32
    -2 -2 -11 61.51
    2 2 11 58.3
    -3 -2 -11 157.05
    3 2 11 140.61
    -4 -2 -11 209.37
    -5 -2 -11 10.11
    -6 -2 -11 80.61
    -7 -2 -11 3.21
    -8 -2 -11 9.75
    -9 -2 -11 4.3
    9 -3 -11 6.96
    9 -3 -11 1.79
    8 -3 -11 15.26
    8 -3 -11 16.11
    7 -3 -11 5.56
    7 -3 -11 4.72
    6 -3 -11 18.39
    6 -3 -11 19.86
    5 -3 -11 19.7
    5 -3 -11 16.09
    4 -3 -11 21.9
    -4 3 11 16.05
    3 -3 -11 54.66
    3 -3 -11 60.83
    -3 3 11 69.86
    -3 3 11 54.29
    2 -3 -11 20.01
    2 -3 -11 19.06
    -2 3 11 22.46
    1 -3 -11 79.12
    -1 3 11 78.56
    -1 3 11 80.01
    0 -3 -11 4.36
    0 3 11 4.11
    -1 -3 -11 78.64
    1 3 11 91
    -2 -3 -11 14.48
    -3 -3 -11 66.56
    3 3 11 49.6
    -4 -3 -11 22.61
    4 3 11 27.4
    -5 -3 -11 16.83
    -6 -3 -11 22.9
    -7 -3 -11 1
    -8 -3 -11 15.8
    7 -4 -11 11.7
    6 -4 -11 6.37
    5 -4 -11 20.91
    4 -4 -11 -2.21
    3 -4 -11 12.72
    2 -4 -11 4.67
    -2 4 11 7.71
    1 -4 -11 8.32
    -1 4 11 11.54
    0 -4 -11 4.48
    0 4 11 0.96
    -1 -4 -11 6.69
    -2 -4 -11 2.44
    2 4 11 0.11
    -3 -4 -11 4.82
    3 4 11 1
    -4 -4 -11 -1.88
    4 4 11 -1.14
    -5 -4 -11 11.31
    3 -5 -11 1.76
    2 -5 -11 14.03
    1 -5 -11 4.55
    -1 -5 -11 18.74
    -6 -4 12 25.35
    -5 -4 12 2.36
    -4 -4 12 7.88
    -3 -4 12 6.13
    -2 -4 12 -0.62
    -1 -4 12 2.79
    0 4 -12 2.57
    -1 4 -12 7.8
    -2 4 -12 7.5
    -3 4 -12 6.22
    -4 4 -12 28.21
    -5 4 -12 8.24
    9 3 -12 3.46
    -9 -3 12 6.76
    -8 -3 12 20.96
    7 3 -12 3.73
    -7 -3 12 3.84
    6 3 -12 13.29
    -6 -3 12 12.08
    5 3 -12 22.08
    -5 -3 12 32.56
    4 3 -12 -1.28
    -4 -3 12 -2.2
    -3 -3 12 27.06
    -2 -3 12 19.94
    -1 -3 12 2.98
    0 3 -12 13.13
    -1 3 -12 25.11
    -2 3 -12 -0.21
    -3 3 -12 7.92
    -4 3 -12 34.92
    -5 3 -12 0.58
    -6 3 -12 39.99
    -7 3 -12 14.55
    10 2 -12 2.63
    -10 -2 12 2.59
    9 2 -12 4.87
    -9 -2 12 3.32
    8 2 -12 -1.45
    8 2 -12 0.21
    -8 -2 12 -2.17
    7 2 -12 7.11
    7 2 -12 5.71
    -7 -2 12 8.43
    6 2 -12 -2.58
    6 2 -12 2
    6 2 -12 -0.12
    -6 -2 12 2.41
    5 2 -12 9.91
    5 2 -12 5.97
    -5 -2 12 7.66
    -5 -2 12 4.13
    4 2 -12 20.85
    4 2 -12 20.76
    -4 -2 12 17.51
    3 2 -12 2.66
    -3 -2 12 -1.35
    -2 -2 12 37.26
    1 2 -12 1.88
    0 2 -12 28.13
    -1 2 -12 17.99
    -2 2 -12 13.35
    -3 2 -12 22.8
    -4 2 -12 -2.56
    -5 2 -12 4.34
    -6 2 -12 3.31
    -7 2 -12 2.02
    -8 2 -12 -0.73
    11 1 -12 58.36
    10 1 -12 6.37
    -10 -1 12 7.35
    9 1 -12 34.03
    9 1 -12 31.79
    -9 -1 12 25.94
    8 1 -12 55.14
    8 1 -12 59.69
    -8 -1 12 67.16
    7 1 -12 5.29
    7 1 -12 -0.64
    -7 -1 12 2.62
    6 1 -12 77.29
    6 1 -12 73.12
    -6 -1 12 68.76
    -6 -1 12 76.63
    5 1 -12 7.78
    5 1 -12 5.29
    -5 -1 12 7.12
    -5 -1 12 7.31
    4 1 -12 34.66
    4 1 -12 38.98
    4 1 -12 40.45
    -4 -1 12 37
    3 1 -12 12.69
    3 1 -12 16.6
    -3 -1 12 13.02
    2 1 -12 8.39
    2 1 -12 11.04
    2 1 -12 7.4
    -2 -1 12 13.08
    1 1 -12 1.01
    1 1 -12 -1.22
    -1 -1 12 -0.38
    0 1 -12 32.3
    0 1 -12 23.98
    0 -1 12 26.17
    -1 1 -12 3.39
    -2 1 -12 73.5
    -3 1 -12 -0.91
    -4 1 -12 64.96
    -5 1 -12 37.86
    -6 1 -12 35.36
    -7 1 -12 55.73
    -8 1 -12 -2.15
    -9 1 -12 26.95
    11 0 -12 56.02
    10 0 -12 33.93
    10 0 -12 26.06
    9 0 -12 71.3
    9 0 -12 73.68
    -9 0 12 65.36
    8 0 -12 146.46
    8 0 -12 154.83
    -8 0 12 146.53
    7 0 -12 5.08
    7 0 -12 4.28
    -7 0 12 2.96
    6 0 -12 205.21
    6 0 -12 189.66
    -6 0 12 190.31
    -6 0 12 196.84
    5 0 -12 24.78
    5 0 -12 21.14
    5 0 -12 24.11
    -5 0 12 21.41
    4 0 -12 55.68
    4 0 -12 56.28
    4 0 -12 56.58
    4 0 -12 55.07
    -4 0 12 60.92
    3 0 -12 45.58
    3 0 -12 43.08
    3 0 -12 40.6
    -3 0 12 37.76
    2 0 -12 3.17
    2 0 -12 -0.04
    -2 0 12 1.72
    1 0 -12 -0.85
    -1 0 12 -0.06
    -1 0 12 0.9
    0 0 -12 -0.01
    0 0 12 -0.56
    0 0 12 -1.42
    -1 0 -12 32.33
    1 0 12 30.59
    1 0 12 36.73
    -2 0 -12 95.78
    -3 0 -12 8.09
    -4 0 -12 200.69
    -5 0 -12 14.19
    -6 0 -12 87.15
    -7 0 -12 126.14
    -8 0 -12 8.6
    -9 0 -12 89.26
    11 -1 -12 38.25
    11 -1 -12 39.21
    10 -1 -12 7.13
    9 -1 -12 40.55
    9 -1 -12 32.56
    8 -1 -12 61.94
    8 -1 -12 66.11
    7 -1 -12 8.3
    6 -1 -12 85.34
    -6 1 12 85.36
    5 -1 -12 8.8
    5 -1 -12 6.88
    5 -1 -12 7.76
    -5 1 12 7.82
    4 -1 -12 36.1
    4 -1 -12 36.36
    4 -1 -12 37.85
    -4 1 12 33.29
    3 -1 -12 11.57
    3 -1 -12 11.13
    3 -1 -12 14.33
    -3 1 12 12.28
    -3 1 12 10.21
    2 -1 -12 10.74
    2 -1 -12 9.07
    -2 1 12 5.96
    -2 1 12 10.62
    -2 1 12 10.74
    1 -1 -12 1.8
    1 -1 -12 -0.83
    -1 1 12 -1.41
    -1 1 12 1.16
    0 -1 -12 33.19
    0 1 12 34.09
    -1 -1 -12 1.93
    1 1 12 3.27
    1 1 12 3.53
    -2 -1 -12 64.96
    2 1 12 70.84
    -3 -1 -12 3.86
    -4 -1 -12 68.25
    -5 -1 -12 55.94
    -6 -1 -12 38.65
    -7 -1 -12 58.18
    -8 -1 -12 0.84
    -9 -1 -12 41.08
    10 -2 -12 -0.07
    10 -2 -12 4.25
    9 -2 -12 2.28
    9 -2 -12 1.62
    8 -2 -12 0.38
    8 -2 -12 1.9
    7 -2 -12 6.53
    7 -2 -12 6.75
    6 -2 -12 0.94
    6 -2 -12 1.48
    5 -2 -12 9.89
    4 -2 -12 18.57
    -4 2 12 23.67
    3 -2 -12 1.71
    -3 2 12 4.51
    -3 2 12 1.64
    2 -2 -12 42.14
    2 -2 -12 47.23
    -2 2 12 38.63
    -2 2 12 38.42
    1 -2 -12 1.24
    -1 2 12 0.4
    -1 2 12 3.78
    0 -2 -12 25.72
    0 2 12 35.27
    0 2 12 29.35
    -1 -2 -12 13.16
    1 2 12 19.12
    -2 -2 -12 6.62
    2 2 12 5.49
    -3 -2 -12 19.81
    3 2 12 18.66
    -4 -2 -12 1.9
    -5 -2 -12 7.88
    -6 -2 -12 0.7
    -7 -2 -12 2.58
    -8 -2 -12 -0.77
    9 -3 -12 8.49
    9 -3 -12 5.03
    8 -3 -12 28.06
    8 -3 -12 22.28
    7 -3 -12 4.22
    7 -3 -12 -0.28
    6 -3 -12 19.54
    6 -3 -12 16.38
    5 -3 -12 35.36
    4 -3 -12 0.42
    -4 3 12 0.16
    3 -3 -12 26.47
    3 -3 -12 25.61
    -3 3 12 21.75
    -3 3 12 24.16
    2 -3 -12 17.59
    2 -3 -12 18.02
    -2 3 12 18.95
    -2 3 12 23.23
    1 -3 -12 0.96
    -1 3 12 -1.79
    -1 3 12 0.96
    0 -3 -12 11.43
    0 3 12 10.59
    -1 -3 -12 22.75
    1 3 12 29.1
    -2 -3 -12 2.5
    2 3 12 -0.58
    -3 -3 -12 15.65
    3 3 12 16.32
    -4 -3 -12 27.02
    4 3 12 33.03
    -5 -3 -12 -1.84
    -6 -3 -12 25.36
    -7 -3 -12 18.3
    7 -4 -12 0.63
    6 -4 -12 33.66
    5 -4 -12 1.89
    4 -4 -12 6.35
    -2 4 12 0.88
    1 -4 -12 0.38
    -1 4 12 -1.83
    0 -4 -12 3.67
    0 4 12 3.64
    -1 -4 -12 6.85
    1 4 12 12.13
    -2 -4 -12 19.62
    2 4 12 16.63
    -3 -4 -12 0.84
    3 4 12 3.24
    4 4 12 30.83
    -5 -4 -12 7.06
    2 -5 -12 15.2
    -6 -4 13 0.57
    -5 -4 13 5.37
    -4 -4 13 0.55
    -3 -4 13 -0.6
    -2 -4 13 6.37
    1 4 -13 10.67
    0 4 -13 -1.14
    -1 4 -13 19.58
    -2 4 -13 8.77
    -3 4 -13 23.21
    -4 4 -13 25.46
    -5 4 -13 4.15
    9 3 -13 3.21
    -9 -3 13 4.61
    8 3 -13 14.59
    -8 -3 13 17.83
    7 3 -13 21.33
    -7 -3 13 17.94
    6 3 -13 9.3
    -6 -3 13 6.7
    5 3 -13 65.26
    -5 -3 13 74.61
    -4 -3 13 5.43
    -3 -3 13 81.76
    -2 -3 13 12.11
    1 3 -13 52.69
    0 3 -13 59.95
    -1 3 -13 16.55
    -2 3 -13 40.47
    -3 3 -13 6.18
    -4 3 -13 18.98
    -5 3 -13 3.32
    -6 3 -13 8.85
    -7 3 -13 -0.2
    10 2 -13 16.79
    -10 -2 13 10.47
    9 2 -13 1.91
    -9 -2 13 2.96
    8 2 -13 55.55
    8 2 -13 47.23
    -8 -2 13 40.05
    7 2 -13 47.64
    7 2 -13 44.54
    -7 -2 13 37.01
    6 2 -13 53.11
    6 2 -13 47.09
    -6 -2 13 58.61
    -6 -2 13 53.56
    5 2 -13 144.36
    5 2 -13 160.88
    -5 -2 13 149.99
    -5 -2 13 155.04
    4 2 -13 1.31
    -4 -2 13 -1.33
    3 2 -13 219.6
    -3 -2 13 221.8
    2 2 -13 121.11
    1 2 -13 100.02
    0 2 -13 165.74
    -1 2 -13 -1.12
    -2 2 -13 92.25
    -3 2 -13 4.82
    -4 2 -13 4.38
    -6 2 -13 0.54
    -7 2 -13 3.94
    -8 2 -13 6.43
    10 1 -13 5.47
    -10 -1 13 4.85
    9 1 -13 1.32
    9 1 -13 2.61
    -9 -1 13 -0.91
    8 1 -13 55.19
    8 1 -13 57.26
    7 1 -13 13.04
    -7 -1 13 14.32
    6 1 -13 40.41
    -6 -1 13 45.85
    -6 -1 13 48.17
    5 1 -13 147.31
    5 1 -13 147.26
    -5 -1 13 154.21
    -5 -1 13 151.01
    4 1 -13 2.79
    4 1 -13 2.96
    -4 -1 13 4.52
    3 1 -13 228.82
    3 1 -13 230.14
    3 1 -13 231.11
    2 1 -13 44.74
    2 1 -13 43.33
    2 1 -13 38.13
    1 1 -13 52.65
    0 1 -13 119.77
    -1 1 -13 -1.01
    -2 1 -13 47.93
    -3 1 -13 38.15
    -4 1 -13 4.18
    -5 1 -13 3.31
    -6 1 -13 5.82
    -7 1 -13 3.67
    -8 1 -13 -0.19
    -9 1 -13 4.69
    10 0 -13 2.11
    10 0 -13 2.69
    9 0 -13 -2.25
    9 0 -13 3.91
    -9 0 13 2.36
    8 0 -13 -1.54
    8 0 -13 2.93
    -8 0 13 -0.74
    7 0 -13 0.49
    7 0 -13 5.21
    -7 0 13 0.54
    -7 0 13 -1.2
    6 0 -13 -1.37
    6 0 -13 2.62
    6 0 -13 1.56
    -6 0 13 0.73
    5 0 -13 1.14
    5 0 -13 0
    5 0 -13 -0.84
    -5 0 13 -0.78
    4 0 -13 0.63
    4 0 -13 2.03
    4 0 -13 0.64
    -4 0 13 3.57
    3 0 -13 0.73
    3 0 -13 0.96
    3 0 -13 0.26
    -3 0 13 -0.44
    2 0 -13 2.51
    2 0 -13 1.61
    -2 0 13 3.28
    1 0 -13 -0.12
    -1 0 13 -1.12
    0 0 -13 -2.15
    0 0 13 0.71
    0 0 13 1.68
    -1 0 -13 0.45
    1 0 13 0.19
    -2 0 -13 -1.37
    -4 0 -13 2.24
    -5 0 -13 3.17
    -6 0 -13 2.26
    -7 0 -13 2.03
    -8 0 -13 0.79
    -9 0 -13 0.43
    11 -1 -13 4.53
    10 -1 -13 4.41
    10 -1 -13 5.46
    9 -1 -13 0.42
    9 -1 -13 0.96
    8 -1 -13 51.73
    8 -1 -13 51.95
    7 -1 -13 11.3
    7 -1 -13 12.41
    6 -1 -13 55.32
    -6 1 13 58.3
    5 -1 -13 152.31
    5 -1 -13 143.32
    5 -1 -13 133.19
    -5 1 13 147.68
    4 -1 -13 4.54
    4 -1 -13 4.11
    4 -1 -13 5.94
    -4 1 13 3.16
    3 -1 -13 195.9
    3 -1 -13 214.91
    3 -1 -13 207.62
    -3 1 13 224.29
    -3 1 13 222.88
    2 -1 -13 42.82
    2 -1 -13 43.49
    -2 1 13 43.09
    -2 1 13 41.62
    1 -1 -13 55.72
    -1 1 13 56.45
    -1 1 13 48
    0 -1 -13 129.7
    0 1 13 101.14
    0 1 13 124.41
    -1 -1 -13 -0.11
    1 1 13 0.28
    1 1 13 0.16
    -2 -1 -13 58.21
    2 1 13 50.26
    -3 -1 -13 33.15
    -4 -1 -13 3.75
    -5 -1 -13 11.38
    -6 -1 -13 2.51
    -7 -1 -13 5.24
    -8 -1 -13 3.14
    -9 -1 -13 -0.04
    10 -2 -13 15.04
    10 -2 -13 18.34
    9 -2 -13 -0.26
    9 -2 -13 0.35
    8 -2 -13 43.56
    8 -2 -13 47.03
    7 -2 -13 35.89
    7 -2 -13 49
    6 -2 -13 57.19
    -6 2 13 59.02
    5 -2 -13 166.81
    -5 2 13 164.62
    4 -2 -13 0.04
    -4 2 13 2.16
    3 -2 -13 232.59
    3 -2 -13 251.34
    -3 2 13 236.28
    -3 2 13 249.26
    2 -2 -13 96.16
    2 -2 -13 97.36
    -2 2 13 98.51
    -2 2 13 98.6
    1 -2 -13 104.26
    -1 2 13 107.92
    -1 2 13 122.51
    0 -2 -13 188.88
    0 2 13 188.07
    0 2 13 172.92
    0 2 13 192.95
    1 2 13 0.63
    -2 -2 -13 82.12
    2 2 13 83.02
    -3 -2 -13 5.65
    3 2 13 4.63
    -4 -2 -13 3.95
    -5 -2 -13 1.9
    -6 -2 -13 -2.41
    -7 -2 -13 2.63
    -8 -2 -13 4.79
    9 -3 -13 2.59
    9 -3 -13 1.57
    8 -3 -13 14.19
    8 -3 -13 15.78
    7 -3 -13 16.77
    7 -3 -13 10.9
    6 -3 -13 16.59
    6 -3 -13 11.65
    5 -3 -13 76.25
    -5 3 13 70.06
    4 -3 -13 2.74
    -4 3 13 2.33
    3 -3 -13 96.33
    3 -3 -13 94.46
    -3 3 13 101.72
    -3 3 13 90.97
    2 -3 -13 11.37
    2 -3 -13 14.87
    -2 3 13 15.34
    -2 3 13 8.92
    1 -3 -13 49.76
    -1 3 13 52.73
    -1 3 13 48.12
    0 -3 -13 63.39
    0 3 13 54.15
    -1 -3 -13 14.23
    1 3 13 12.69
    -2 -3 -13 46.31
    2 3 13 37.08
    -3 -3 -13 -2.49
    3 3 13 -3.04
    -4 -3 -13 27
    -5 -3 -13 -0.13
    -6 -3 -13 10.29
    -7 -3 -13 4.57
    6 -4 -13 3.64
    5 -4 -13 5.91
    4 -4 -13 1.14
    -3 4 13 3.33
    -2 4 13 -0.84
    -1 4 13 9.48
    0 -4 -13 3.06
    0 4 13 5.67
    -1 -4 -13 20.36
    1 4 13 13.32
    -2 -4 -13 3.06
    2 4 13 3.76
    -3 -4 -13 18.94
    3 4 13 13.93
    -4 -4 -13 18.3
    4 4 13 16.58
    -5 -4 -13 4.48
    -6 -4 14 -0.65
    -5 -4 14 3.58
    -4 -4 14 4.81
    -3 -4 14 5.4
    -2 -4 14 16.12
    1 4 -14 0.12
    0 4 -14 54.49
    -1 4 -14 26.1
    -2 4 -14 21.27
    -3 4 -14 44.59
    -4 4 -14 8.54
    8 3 -14 6.46
    -8 -3 14 0.91
    7 3 -14 2.13
    -7 -3 14 1.86
    6 3 -14 17.39
    -6 -3 14 10.64
    5 3 -14 -4.67
    -4 -3 14 -1.93
    -3 -3 14 36.79
    -2 -3 14 11.17
    1 3 -14 15.66
    0 3 -14 71.22
    -1 3 -14 7.04
    -2 3 -14 34.67
    -3 3 -14 48.55
    -4 3 -14 1.9
    -5 3 -14 32.78
    -6 3 -14 1.23
    10 2 -14 0.77
    -10 -2 14 0.85
    9 2 -14 5.46
    -9 -2 14 3.27
    8 2 -14 11.2
    -8 -2 14 10.29
    7 2 -14 -4.13
    7 2 -14 2.09
    -7 -2 14 1.34
    6 2 -14 18.25
    6 2 -14 15.09
    -6 -2 14 16.21
    -6 -2 14 18.03
    5 2 -14 3.64
    -5 -2 14 2.62
    4 2 -14 21.25
    -4 -2 14 25.69
    -3 -2 14 7.81
    2 2 -14 6.17
    1 2 -14 14.41
    0 2 -14 4.33
    -1 2 -14 9.82
    -2 2 -14 0.71
    -3 2 -14 1.79
    -4 2 -14 1.41
    -5 2 -14 -0.31
    -6 2 -14 7.02
    -7 2 -14 2.99
    -8 2 -14 3.61
    10 1 -14 13.76
    10 1 -14 16.45
    -10 -1 14 21.78
    9 1 -14 1.13
    -9 -1 14 1
    8 1 -14 9.6
    -8 -1 14 7.49
    7 1 -14 1.9
    -7 -1 14 5.25
    -7 -1 14 6.13
    6 1 -14 3.44
    -6 -1 14 2.66
    5 1 -14 0.17
    -5 -1 14 0.07
    -5 -1 14 -0.58
    4 1 -14 15.17
    4 1 -14 11.96
    3 1 -14 2.43
    3 1 -14 -0.34
    2 1 -14 66.72
    1 1 -14 3.97
    0 1 -14 108.51
    -1 1 -14 41.48
    -2 1 -14 60.38
    -3 1 -14 180.36
    -4 1 -14 -1.36
    -5 1 -14 101.87
    -6 1 -14 11.38
    -7 1 -14 28.94
    -8 1 -14 23.07
    11 0 -14 0.62
    10 0 -14 40.84
    9 0 -14 2.58
    8 0 -14 6.64
    8 0 -14 5.62
    -8 0 14 9.06
    7 0 -14 3.63
    7 0 -14 7.53
    6 0 -14 0.23
    6 0 -14 0.12
    6 0 -14 -1.24
    -6 0 14 2.48
    5 0 -14 4.78
    5 0 -14 3.66
    -5 0 14 3.52
    4 0 -14 20.41
    4 0 -14 19.6
    4 0 -14 18.03
    -4 0 14 17.61
    3 0 -14 31.53
    3 0 -14 28.96
    3 0 -14 27.14
    2 0 -14 171.45
    2 0 -14 152.76
    2 0 -14 160.91
    -2 0 14 149.27
    1 0 -14 -2.11
    1 0 -14 0.4
    -1 0 14 1.04
    0 0 -14 271.96
    0 0 14 237.57
    0 0 14 269.31
    -1 0 -14 161.78
    1 0 14 141.92
    -2 0 -14 132.68
    -3 0 -14 249.17
    -4 0 -14 1.07
    -5 0 -14 137.84
    -6 0 -14 60
    -7 0 -14 38.8
    -8 0 -14 42.65
    -9 0 -14 -3.34
    10 -1 -14 18.95
    10 -1 -14 12.6
    9 -1 -14 6.74
    9 -1 -14 8.23
    8 -1 -14 18.98
    8 -1 -14 19.74
    7 -1 -14 6.51
    -7 1 14 6.86
    6 -1 -14 4.18
    6 -1 -14 5.01
    6 -1 -14 3.78
    -6 1 14 1.94
    5 -1 -14 4.04
    -5 1 14 5.61
    4 -1 -14 14.11
    4 -1 -14 11.35
    4 -1 -14 11.36
    -4 1 14 8.28
    3 -1 -14 0.79
    3 -1 -14 1.53
    -3 1 14 2.94
    -3 1 14 2.22
    2 -1 -14 82.94
    2 -1 -14 63.92
    -2 1 14 66.75
    -2 1 14 65.97
    1 -1 -14 1.46
    -1 1 14 -0.34
    -1 1 14 0.66
    0 -1 -14 138.79
    0 1 14 116.42
    0 1 14 134.39
    -1 -1 -14 42.68
    1 1 14 47.6
    -2 -1 -14 46.35
    2 1 14 44.91
    -3 -1 -14 146.71
    -4 -1 -14 4.96
    -5 -1 -14 99.14
    -6 -1 -14 9.67
    -7 -1 -14 22.28
    -8 -1 -14 16.89
    10 -2 -14 1.05
    10 -2 -14 5.6
    9 -2 -14 8.53
    9 -2 -14 1.55
    8 -2 -14 12.2
    8 -2 -14 10.67
    7 -2 -14 -1.71
    7 -2 -14 2.29
    6 -2 -14 18.9
    -6 2 14 21.36
    5 -2 -14 4.22
    -5 2 14 3.99
    4 -2 -14 21.65
    4 -2 -14 21.14
    4 -2 -14 19.45
    -4 2 14 18.03
    3 -2 -14 11.9
    3 -2 -14 11.4
    -3 2 14 15.55
    -3 2 14 10.14
    2 -2 -14 4.22
    2 -2 -14 3.08
    -2 2 14 2.18
    -1 2 14 20.84
    -1 2 14 24.6
    0 -2 -14 1.88
    0 2 14 2.8
    -1 -2 -14 9.41
    1 2 14 10.87
    -2 -2 -14 4.05
    2 2 14 2.46
    -3 -2 -14 4.78
    -4 -2 -14 -0.72
    -5 -2 -14 -2.77
    -6 -2 -14 -1.94
    -7 -2 -14 -1.88
    -8 -2 -14 -3.35
    8 -3 -14 3.36
    8 -3 -14 4.85
    7 -3 -14 3.87
    6 -3 -14 17.39
    6 -3 -14 13.55
    -5 3 14 -2.3
    4 -3 -14 0.24
    -4 3 14 1.24
    3 -3 -14 28.7
    -3 3 14 26.55
    2 -3 -14 18.94
    -2 3 14 17.75
    -2 3 14 15.13
    1 -3 -14 11.93
    -1 3 14 11.57
    -1 3 14 7.67
    0 -3 -14 64.09
    0 3 14 66.31
    -1 -3 -14 10.82
    1 3 14 7.9
    -2 -3 -14 23.92
    -3 -3 -14 42.69
    3 3 14 45.47
    -4 -3 -14 1.08
    -5 -3 -14 28.4
    -6 -3 -14 14.17
    6 -4 -14 -3.11
    5 -4 -14 7.12
    -3 4 14 5.42
    -2 4 14 23.8
    -1 4 14 1.39
    0 -4 -14 43.12
    0 4 14 37.98
    -1 -4 -14 20.83
    1 4 14 17.11
    -2 -4 -14 15.1
    -3 -4 -14 48.72
    3 4 14 48.12
    -4 -4 -14 -0.28
    4 4 14 -2.64
    -5 -4 15 6.89
    -4 -4 15 -3.02
    -3 -4 15 25.46
    2 4 -15 6.36
    1 4 -15 14.8
    0 4 -15 27.91
    -1 4 -15 1.86
    -2 4 -15 40.62
    -3 4 -15 -1.46
    8 3 -15 -0.86
    -8 -3 15 0.67
    7 3 -15 28.58
    -7 -3 15 28.83
    -6 -3 15 8.26
    5 3 -15 19.16
    -4 -3 15 18.99
    -3 -3 15 12.18
    2 3 -15 30.7
    1 3 -15 2.04
    0 3 -15 18.01
    -1 3 -15 2.6
    -2 3 -15 13.38
    -3 3 -15 -3.86
    -4 3 -15 36.89
    -5 3 -15 1.31
    -6 3 -15 37.65
    9 2 -15 74.67
    -9 -2 15 70.73
    8 2 -15 1.98
    8 2 -15 1.9
    -8 -2 15 0.45
    7 2 -15 113.41
    7 2 -15 130.96
    -7 -2 15 101.79
    6 2 -15 63.81
    -6 -2 15 62.14
    -6 -2 15 53.65
    5 2 -15 36.26
    5 2 -15 33.72
    -5 -2 15 37.72
    4 2 -15 138
    -4 -2 15 128.72
    3 2 -15 1.02
    2 2 -15 49.26
    1 2 -15 8.78
    0 2 -15 2.83
    -1 2 -15 1.88
    -2 2 -15 -2.49
    -3 2 -15 31.72
    -4 2 -15 12.95
    -5 2 -15 17.68
    -6 2 -15 65.98
    -7 2 -15 -1.68
    10 1 -15 9.28
    10 1 -15 13.11
    9 1 -15 48.9
    9 1 -15 38.67
    -9 -1 15 44.71
    8 1 -15 -1.9
    8 1 -15 0.17
    -8 -1 15 0.29
    7 1 -15 67.25
    -7 -1 15 64.21
    -7 -1 15 65
    6 1 -15 35.46
    -6 -1 15 35.19
    -6 -1 15 30.97
    -5 -1 15 15.49
    -5 -1 15 11.98
    4 1 -15 45.98
    4 1 -15 64.51
    3 1 -15 14.42
    3 1 -15 12.88
    2 1 -15 15.51
    1 1 -15 27.61
    0 1 -15 -0.01
    -1 1 -15 -0.07
    -2 1 -15 -0.83
    -3 1 -15 13.7
    -4 1 -15 2.7
    -5 1 -15 18.57
    -6 1 -15 36.09
    -7 1 -15 3.85
    -8 1 -15 30.05
    10 0 -15 0.43
    10 0 -15 1.42
    9 0 -15 0
    9 0 -15 0.04
    8 0 -15 -0.7
    8 0 -15 4.5
    7 0 -15 -0.33
    7 0 -15 -1.09
    -7 0 15 -2.7
    6 0 -15 -0.91
    6 0 -15 1.12
    -6 0 15 1.76
    5 0 -15 0.26
    5 0 -15 1.84
    -5 0 15 3.44
    4 0 -15 1.32
    4 0 -15 2.93
    -4 0 15 1.71
    3 0 -15 -0.08
    3 0 -15 0.29
    3 0 -15 0.44
    2 0 -15 -0.47
    1 0 -15 -0.12
    1 0 -15 -0.15
    -1 0 -15 2.32
    -2 0 -15 -2.64
    -3 0 -15 -1.64
    -5 0 -15 5.66
    -6 0 -15 5.34
    -7 0 -15 -1.7
    -8 0 -15 2.98
    10 -1 -15 16.19
    10 -1 -15 16.72
    9 -1 -15 55.65
    9 -1 -15 50.95
    8 -1 -15 1.05
    8 -1 -15 6.35
    7 -1 -15 72.93
    -7 1 15 71.73
    6 -1 -15 40.62
    6 -1 -15 31.84
    -6 1 15 44.63
    5 -1 -15 14.47
    5 -1 -15 13.01
    -5 1 15 16.39
    4 -1 -15 52.39
    4 -1 -15 51.85
    4 -1 -15 56.16
    -4 1 15 63
    3 -1 -15 14.07
    3 -1 -15 16.14
    3 -1 -15 11.54
    -3 1 15 12.82
    -3 1 15 12.68
    2 -1 -15 17.74
    -2 1 15 18.47
    -2 1 15 22.7
    1 -1 -15 23.41
    -1 1 15 22
    -1 1 15 21.72
    0 -1 -15 1.74
    0 1 15 -1.1
    -1 -1 -15 2.72
    1 1 15 3.02
    -2 -1 -15 2.78
    2 1 15 0.85
    3 1 15 10.57
    -4 -1 -15 4.87
    -5 -1 -15 18.8
    -6 -1 -15 26.12
    -7 -1 -15 0.93
    -8 -1 -15 35.39
    9 -2 -15 81.24
    9 -2 -15 85
    8 -2 -15 -1.98
    8 -2 -15 -0.62
    7 -2 -15 128.92
    7 -2 -15 128.29
    6 -2 -15 70.99
    -6 2 15 59.93
    5 -2 -15 40.23
    -5 2 15 31.38
    4 -2 -15 153.34
    4 -2 -15 150.36
    -4 2 15 144.85
    3 -2 -15 2.72
    3 -2 -15 0.43
    2 -2 -15 54.68
    2 -2 -15 48.48
    -2 2 15 48.3
    -2 2 15 57.05
    1 -2 -15 3.33
    -1 2 15 10.07
    -1 2 15 5.72
    0 -2 -15 1.44
    0 2 15 2.96
    -1 -2 -15 5.23
    -2 -2 -15 4.44
    -3 -2 -15 18.34
    3 2 15 16.81
    -4 -2 -15 13.97
    -5 -2 -15 14.83
    -6 -2 -15 45.62
    -7 -2 -15 3.96
    8 -3 -15 -0.07
    8 -3 -15 4.55
    7 -3 -15 26.82
    7 -3 -15 34.38
    6 -3 -15 12.47
    6 -3 -15 8.5
    5 -3 -15 24.88
    -5 3 15 30
    4 -3 -15 21.83
    -4 3 15 31.48
    -3 3 15 6.98
    2 -3 -15 33.32
    -2 3 15 25.72
    1 -3 -15 2.62
    -1 3 15 3.4
    0 -3 -15 13.47
    0 3 15 19.37
    -1 -3 -15 2.45
    1 3 15 0.43
    -2 -3 -15 17.69
    2 3 15 19.71
    -3 -3 -15 3.68
    3 3 15 -1.49
    -4 -3 -15 20.84
    -5 -3 -15 2.57
    -6 -3 -15 24.82
    6 -4 -15 -1.51
    5 -4 -15 7.09
    -3 4 15 17.13
    -2 4 15 4.31
    -1 4 15 7.03
    0 -4 -15 24.1
    0 4 15 24.77
    -1 -4 -15 -0.31
    1 4 15 2.79
    -2 -4 -15 38.61
    2 4 15 39.37
    -3 -4 -15 4.1
    3 4 15 -1.25
    -5 -4 16 -1.67
    -4 -4 16 36.3
    3 4 -16 21.84
    -3 -4 16 20.26
    2 4 -16 10.77
    1 4 -16 60.44
    0 4 -16 -3.36
    -1 4 -16 55.64
    -2 4 -16 9.17
    -3 4 -16 7.18
    -8 -3 16 5.4
    7 3 -16 11.1
    -7 -3 16 17.39
    6 3 -16 12.97
    -6 -3 16 12.06
    -5 -3 16 1.98
    -4 -3 16 37.66
    3 3 -16 16.44
    2 3 -16 20.61
    1 3 -16 48.6
    0 3 -16 5.5
    -1 3 -16 35.42
    -2 3 -16 32.04
    -3 3 -16 1.48
    -4 3 -16 8.79
    -5 3 -16 9.22
    9 2 -16 3.67
    -9 -2 16 3.04
    8 2 -16 6.47
    -8 -2 16 1.11
    7 2 -16 7.97
    -7 -2 16 7.39
    6 2 -16 2.46
    -6 -2 16 1.19
    -6 -2 16 0.78
    5 2 -16 10.14
    -5 -2 16 4.66
    4 2 -16 2.99
    4 2 -16 -0.96
    -4 -2 16 2.78
    3 2 -16 2.39
    2 2 -16 -1.99
    1 2 -16 1.59
    0 2 -16 0.5
    -2 2 -16 10.08
    -3 2 -16 10.31
    -4 2 -16 -2.9
    -5 2 -16 8.88
    -6 2 -16 5.23
    -7 2 -16 3.67
    10 1 -16 1.09
    10 1 -16 3.27
    9 1 -16 -1.63
    9 1 -16 1.66
    -9 -1 16 0.08
    8 1 -16 15.63
    8 1 -16 21.12
    -8 -1 16 18.98
    7 1 -16 3.04
    -7 -1 16 2.83
    -7 -1 16 1.34
    6 1 -16 57.34
    -6 -1 16 58.34
    -6 -1 16 55.47
    5 1 -16 11.57
    -5 -1 16 8.81
    4 1 -16 88
    4 1 -16 95.58
    3 1 -16 91.35
    3 1 -16 119.48
    2 1 -16 46.61
    1 1 -16 162.9
    0 1 -16 3.95
    -1 1 -16 102.64
    -2 1 -16 40.57
    -3 1 -16 15.73
    -4 1 -16 19.18
    -5 1 -16 -1.29
    -6 1 -16 12.6
    -7 1 -16 0.12
    -8 1 -16 -0.17
    10 0 -16 7.24
    9 0 -16 9.04
    9 0 -16 7.09
    8 0 -16 18.14
    8 0 -16 16.68
    7 0 -16 9.05
    7 0 -16 9.28
    -7 0 16 13.26
    6 0 -16 109.85
    6 0 -16 95.95
    -6 0 16 101.67
    5 0 -16 3.25
    5 0 -16 0.48
    5 0 -16 3.06
    -5 0 16 -0.86
    4 0 -16 228.07
    4 0 -16 200.25
    4 0 -16 192.72
    -4 0 16 211.87
    3 0 -16 93.62
    3 0 -16 100.3
    3 0 -16 95.47
    2 0 -16 59.51
    2 0 -16 59.6
    1 0 -16 373.41
    0 0 -16 2.73
    -1 0 -16 247.75
    -2 0 -16 122.58
    -3 0 -16 41.68
    -4 0 -16 100.73
    -5 0 -16 4.94
    -6 0 -16 12.21
    -7 0 -16 0.82
    -8 0 -16 2.9
    10 -1 -16 1.25
    10 -1 -16 -1.22
    9 -1 -16 -1.41
    9 -1 -16 2.22
    8 -1 -16 16.41
    8 -1 -16 16.24
    7 -1 -16 2.32
    -7 1 16 4.59
    6 -1 -16 58.23
    -6 1 16 68.98
    5 -1 -16 6.3
    5 -1 -16 6.05
    -5 1 16 7.88
    4 -1 -16 85.79
    4 -1 -16 72.53
    4 -1 -16 85.96
    -4 1 16 98.15
    3 -1 -16 105
    3 -1 -16 111.39
    3 -1 -16 96.38
    -3 1 16 106.38
    2 -1 -16 37.55
    2 -1 -16 42.76
    -2 1 16 34.21
    -2 1 16 34.98
    1 -1 -16 127.87
    -1 1 16 130.97
    -1 1 16 132.54
    0 -1 -16 7.97
    -1 -1 -16 73.26
    1 1 16 97.15
    -2 -1 -16 30.87
    2 1 16 25.66
    -3 -1 -16 14.72
    -4 -1 -16 22.52
    -5 -1 -16 1.22
    -6 -1 -16 5.4
    -7 -1 -16 4.53
    -8 -1 -16 1.23
    9 -2 -16 -1.35
    9 -2 -16 4.17
    8 -2 -16 5.96
    8 -2 -16 7.29
    7 -2 -16 9.57
    6 -2 -16 -0.17
    -6 2 16 -0.37
    5 -2 -16 5.41
    -5 2 16 6.67
    4 -2 -16 -0.03
    4 -2 -16 0.54
    -4 2 16 5.17
    3 -2 -16 0.66
    -3 2 16 2.8
    -3 2 16 -0.94
    2 -2 -16 0.62
    -2 2 16 -0.07
    -2 2 16 0.45
    1 -2 -16 2.54
    -1 2 16 -0.69
    -1 2 16 1.59
    0 -2 -16 2.25
    0 2 16 3.53
    -1 -2 -16 3.58
    1 2 16 1.76
    -2 -2 -16 5.07
    2 2 16 4.11
    -3 -2 -16 5.53
    -4 -2 -16 -2.04
    -5 -2 -16 10.59
    -6 -2 -16 -2.55
    -7 -2 -16 11.08
    8 -3 -16 1.27
    8 -3 -16 4
    7 -3 -16 11.98
    7 -3 -16 9.16
    6 -3 -16 11.46
    -5 3 16 8.04
    -4 3 16 45.7
    -3 3 16 14.76
    2 -3 -16 18.82
    -2 3 16 16.66
    1 -3 -16 65.08
    -1 3 16 50.63
    0 -3 -16 5.21
    0 3 16 5.35
    -1 -3 -16 30.94
    1 3 16 22.91
    -2 -3 -16 30.53
    2 3 16 28
    -3 -3 -16 0.01
    3 3 16 -2.21
    -4 -3 -16 17.28
    -5 -3 -16 10.55
    5 -4 -16 3.6
    -4 4 16 33.12
    -3 4 16 20.45
    -2 4 16 7.54
    -1 4 16 61.38
    0 4 16 -3.29
    -1 -4 -16 43.11
    1 4 16 42.07
    2 4 16 9.18
    -3 -4 -16 2.97
    -4 -4 17 32.94
    3 4 -17 1.7
    2 4 -17 40.15
    1 4 -17 9.58
    0 4 -17 9.2
    -1 4 -17 19.64
    -2 4 -17 4.85
    7 3 -17 1.7
    -7 -3 17 3.31
    6 3 -17 7.97
    -6 -3 17 14.11
    -5 -3 17 3.37
    -4 -3 17 9.55
    3 3 -17 -1.33
    2 3 -17 14.81
    1 3 -17 -0.01
    0 3 -17 39.72
    -1 3 -17 -0.87
    -2 3 -17 43.91
    -3 3 -17 17.77
    -4 3 -17 23.19
    -5 3 -17 21.02
    9 2 -17 1.53
    -9 -2 17 10.3
    8 2 -17 29.27
    -8 -2 17 31.17
    7 2 -17 -0.27
    -7 -2 17 1.82
    -6 -2 17 16.41
    -6 -2 17 14.09
    5 2 -17 -1.39
    5 2 -17 3.74
    -5 -2 17 -1.02
    4 2 -17 1.16
    3 2 -17 4.23
    2 2 -17 -2.22
    1 2 -17 30.39
    0 2 -17 35.34
    -1 2 -17 14.77
    -2 2 -17 116.47
    -3 2 -17 5.36
    -4 2 -17 96.61
    -5 2 -17 55.47
    -6 2 -17 5.02
    10 1 -17 6.8
    9 1 -17 2.43
    -9 -1 17 1.82
    8 1 -17 27.39
    8 1 -17 25.24
    -8 -1 17 26.81
    7 1 -17 8.2
    7 1 -17 0.67
    -7 -1 17 2.21
    6 1 -17 4.42
    6 1 -17 7.5
    -6 -1 17 3
    5 1 -17 14.05
    5 1 -17 12.37
    -5 -1 17 11.12
    4 1 -17 -0.06
    3 1 -17 4.82
    2 1 -17 1.57
    1 1 -17 24.99
    0 1 -17 19.15
    -1 1 -17 20.63
    -2 1 -17 81.11
    -3 1 -17 5.15
    -4 1 -17 71.49
    -5 1 -17 39.51
    -6 1 -17 10.07
    -7 1 -17 42.85
    10 0 -17 -0.27
    9 0 -17 0.31
    9 0 -17 -0.67
    8 0 -17 1.23
    -8 0 17 -1.94
    7 0 -17 -0.97
    7 0 -17 -2.38
    -7 0 17 1.86
    6 0 -17 -0.54
    6 0 -17 -0.23
    -6 0 17 0.83
    5 0 -17 -0.68
    5 0 -17 -2.46
    5 0 -17 -1.46
    -5 0 17 2.72
    4 0 -17 0.37
    4 0 -17 2.98
    3 0 -17 0.33
    3 0 -17 -0.39
    2 0 -17 -0.65
    1 0 -17 0.69
    0 0 -17 1.33
    -1 0 -17 -2.43
    -2 0 -17 -0.87
    -3 0 -17 0.04
    -4 0 -17 -0.76
    -5 0 -17 -0.46
    -6 0 -17 -1.69
    -7 0 -17 5.2
    10 -1 -17 -0.9
    9 -1 -17 1.52
    9 -1 -17 7.16
    8 -1 -17 15.53
    7 -1 -17 5.92
    -7 1 17 7.08
    6 -1 -17 4.56
    -6 1 17 4.72
    5 -1 -17 7.5
    5 -1 -17 4.27
    -5 1 17 5.78
    4 -1 -17 2.52
    4 -1 -17 2.93
    3 -1 -17 1.36
    3 -1 -17 1.17
    3 -1 -17 -1.21
    -3 1 17 -0.14
    2 -1 -17 0.18
    -2 1 17 0.15
    1 -1 -17 28.13
    -1 1 17 23.4
    0 1 17 16.94
    -1 -1 -17 22.41
    1 1 17 17.7
    -2 -1 -17 78.09
    -3 -1 -17 8.5
    -4 -1 -17 52.01
    -5 -1 -17 39.95
    -6 -1 -17 19.06
    -7 -1 -17 31.95
    9 -2 -17 11.35
    9 -2 -17 12.74
    8 -2 -17 31.83
    8 -2 -17 40.34
    7 -2 -17 1.88
    -7 2 17 -3.34
    6 -2 -17 17.78
    -6 2 17 18.52
    5 -2 -17 3.59
    -5 2 17 3.26
    4 -2 -17 1.19
    -4 2 17 -1.04
    3 -2 -17 7
    3 -2 -17 6.15
    -3 2 17 5.56
    -3 2 17 5.8
    2 -2 -17 -0.67
    -2 2 17 0.21
    -2 2 17 -1.4
    1 -2 -17 35.1
    -1 2 17 27.14
    -1 2 17 30.21
    0 -2 -17 34.3
    0 2 17 27.94
    -1 -2 -17 18.5
    -2 -2 -17 140.24
    -3 -2 -17 -2.8
    -4 -2 -17 90.95
    -5 -2 -17 42.3
    -6 -2 -17 10.07
    7 -3 -17 10.23
    -6 3 17 18.12
    -5 3 17 7.84
    -4 3 17 16.59
    -3 3 17 -1.44
    -2 3 17 15.39
    -1 3 17 8.58
    0 -3 -17 34.44
    0 3 17 36.49
    1 3 17 5.42
    -2 -3 -17 52.72
    2 3 17 44.94
    -3 -3 -17 3.71
    3 3 17 1.91
    -4 -3 -17 29.59
    -5 -3 -17 30.92
    -4 4 17 27.75
    -3 4 17 -2.55
    -2 4 17 31.65
    -1 4 17 0.66
    0 4 17 18.15
    -1 -4 -17 13.48
    1 4 17 15.91
    -2 -4 -17 -0.48
    2 4 -18 12.78
    1 4 -18 -1.45
    0 4 -18 8.97
    7 3 -18 4.43
    -7 -3 18 10.6
    -6 -3 18 3.57
    -5 -3 18 35.72
    4 3 -18 9.46
    3 3 -18 12.53
    2 3 -18 12.89
    1 3 -18 -0.89
    0 3 -18 8.75
    -1 3 -18 17.6
    -2 3 -18 0.65
    -3 3 -18 8.63
    -4 3 -18 5.77
    8 2 -18 2
    -8 -2 18 2.62
    7 2 -18 3.39
    -7 -2 18 1.83
    6 2 -18 -0.37
    -6 -2 18 -0.68
    5 2 -18 -1.66
    5 2 -18 1.63
    4 2 -18 1
    3 2 -18 1.93
    2 2 -18 5.8
    1 2 -18 8.85
    0 2 -18 -1.91
    -1 2 -18 10.33
    -2 2 -18 6.17
    -3 2 -18 3.79
    -4 2 -18 8.81
    -5 2 -18 2.71
    -6 2 -18 6.28
    9 1 -18 5.13
    9 1 -18 4.85
    8 1 -18 33.42
    8 1 -18 37.19
    7 1 -18 25.9
    7 1 -18 34.51
    -7 -1 18 26.07
    6 1 -18 4.84
    6 1 -18 11.09
    -6 -1 18 7.56
    5 1 -18 97.81
    5 1 -18 87.31
    -5 -1 18 91.77
    4 1 -18 0.62
    4 1 -18 -0.16
    3 1 -18 69.69
    2 1 -18 25.89
    1 1 -18 10.96
    0 1 -18 43.66
    -1 1 -18 0.36
    -2 1 -18 9.66
    -3 1 -18 4.7
    -4 1 -18 4.4
    -5 1 -18 6.61
    -6 1 -18 3.94
    -7 1 -18 6.1
    9 0 -18 7.68
    9 0 -18 13.59
    8 0 -18 67.99
    -8 0 18 68.27
    7 0 -18 111.58
    -7 0 18 108.78
    6 0 -18 16.41
    6 0 -18 19.47
    -6 0 18 19.77
    5 0 -18 186.57
    5 0 -18 174.74
    -5 0 18 204.03
    4 0 -18 41.13
    4 0 -18 28.67
    3 0 -18 138.74
    3 0 -18 143.22
    2 0 -18 141.47
    1 0 -18 15.5
    0 0 -18 56.93
    -1 0 -18 5.07
    -2 0 -18 4.03
    -3 0 -18 -0.03
    -4 0 -18 2.56
    -5 0 -18 13.82
    -6 0 -18 8.54
    -7 0 -18 21.16
    9 -1 -18 9.53
    9 -1 -18 7.45
    8 -1 -18 31.79
    -8 1 18 27.82
    7 -1 -18 24.03
    6 -1 -18 7.1
    -6 1 18 6.3
    5 -1 -18 98.64
    5 -1 -18 90.05
    -5 1 18 108.07
    4 -1 -18 -0.38
    -4 1 18 -1.68
    3 -1 -18 55
    3 -1 -18 67.41
    3 -1 -18 60.37
    -3 1 18 67.16
    2 -1 -18 19.97
    1 -1 -18 12.6
    0 -1 -18 38.73
    -1 -1 -18 0.88
    -2 -1 -18 8.58
    -3 -1 -18 0.99
    -4 -1 -18 3.84
    -5 -1 -18 8.42
    -6 -1 -18 7.37
    -7 -1 -18 -1.32
    8 -2 -18 -1.68
    8 -2 -18 0.61
    7 -2 -18 -0.11
    -7 2 18 4.33
    6 -2 -18 2.16
    -6 2 18 -2.87
    5 -2 -18 -0.96
    -5 2 18 3.51
    4 -2 -18 0.6
    -4 2 18 3.17
    3 -2 -18 1.68
    -3 2 18 -2.3
    2 -2 -18 2.85
    -2 2 18 1.2
    -2 2 18 3.45
    -1 2 18 11.88
    0 -2 -18 1.32
    -1 -2 -18 12.06
    -2 -2 -18 5.42
    -3 -2 -18 6.35
    -4 -2 -18 14.47
    -5 -2 -18 -1.28
    -6 -2 -18 6.15
    7 -3 -18 20.92
    -6 3 18 5.59
    -5 3 18 39.15
    -4 3 18 2.6
    -3 3 18 19.2
    -2 3 18 14.05
    1 -3 -18 3.6
    -1 3 18 2.87
    0 -3 -18 7.78
    0 3 18 9.05
    -1 -3 -18 22.75
    1 3 18 13.62
    -2 -3 -18 -1.72
    2 3 18 1.62
    -3 -3 -18 8.25
    3 3 18 2.71
    -4 -3 -18 7.18
    -3 4 18 23.49
    -2 4 18 8.96
    -1 4 18 6.35
    0 4 18 10.57
    -6 -3 19 6.7
    5 3 -19 -0.99
    4 3 -19 29.58
    3 3 -19 8.38
    2 3 -19 50.39
    1 3 -19 19.71
    0 3 -19 39.53
    -1 3 -19 22.11
    -2 3 -19 3.71
    -3 3 -19 25.75
    8 2 -19 0.51
    -8 -2 19 2.4
    7 2 -19 3.06
    7 2 -19 2.9
    6 2 -19 3.21
    6 2 -19 -4.03
    5 2 -19 23.66
    5 2 -19 14.48
    4 2 -19 53.48
    3 2 -19 7.84
    2 2 -19 129.64
    1 2 -19 18.64
    0 2 -19 80.55
    -1 2 -19 107.07
    -2 2 -19 5.05
    -3 2 -19 89.19
    -4 2 -19 13.46
    -5 2 -19 34.56
    9 1 -19 -0.62
    9 1 -19 1.56
    8 1 -19 2.4
    7 1 -19 5.03
    7 1 -19 7.69
    -7 -1 19 4.74
    6 1 -19 0.37
    6 1 -19 6.49
    -6 -1 19 3.05
    5 1 -19 23.49
    -5 -1 19 17.97
    4 1 -19 21.13
    4 1 -19 29.42
    3 1 -19 12.45
    2 1 -19 84.66
    1 1 -19 4.26
    0 1 -19 83.53
    -1 1 -19 75.22
    -2 1 -19 6.96
    -3 1 -19 62.56
    -4 1 -19 1.17
    -5 1 -19 13.59
    -6 1 -19 2.85
    9 0 -19 -0.34
    9 0 -19 2.59
    8 0 -19 6.03
    7 0 -19 -1.39
    -7 0 19 1.88
    6 0 -19 0.67
    6 0 -19 -1.09
    -6 0 19 2.64
    5 0 -19 -0.52
    5 0 -19 -0.17
    -5 0 19 -1.71
    4 0 -19 1.56
    4 0 -19 -3.33
    3 0 -19 -4.29
    1 0 -19 -2.08
    0 0 -19 -0.6
    -1 0 -19 2.34
    -2 0 -19 2.27
    -3 0 -19 -2.24
    -4 0 -19 -1.04
    -5 0 -19 -0.4
    -6 0 -19 1.01
    9 -1 -19 9.83
    8 -1 -19 -1.83
    -8 1 19 1.69
    6 -1 -19 0.82
    -6 1 19 -0.09
    5 -1 -19 15.78
    -5 1 19 23.09
    4 -1 -19 23.4
    4 -1 -19 24.38
    -4 1 19 30.34
    3 -1 -19 12.64
    3 -1 -19 10.33
    -3 1 19 8.79
    2 -1 -19 83.47
    1 -1 -19 12.5
    0 -1 -19 74.68
    -1 -1 -19 68.07
    -2 -1 -19 14.45
    -3 -1 -19 56.44
    -4 -1 -19 3.36
    -5 -1 -19 17.21
    -6 -1 -19 13.7
    8 -2 -19 -1.09
    8 -2 -19 2.38
    7 -2 -19 4.66
    -7 2 19 3.43
    6 -2 -19 6.76
    -6 2 19 3.5
    5 -2 -19 17.11
    -5 2 19 19.78
    4 -2 -19 33.61
    3 -2 -19 4.8
    3 -2 -19 4.19
    -3 2 19 7.62
    2 -2 -19 137.08
    -2 2 19 149.2
    1 -2 -19 15.57
    -1 2 19 17.14
    0 -2 -19 105.39
    -1 -2 -19 97.96
    -2 -2 -19 7.2
    -3 -2 -19 110.41
    -4 -2 -19 16.02
    -5 -2 -19 24.3
    -6 3 19 19.26
    -5 3 19 1.84
    -4 3 19 39.25
    -3 3 19 0.42
    -2 3 19 43.66
    -1 3 19 14.45
    0 -3 -19 21.47
    0 3 19 27.38
    -1 -3 -19 28.98
    1 3 19 24.14
    -2 -3 -19 1.16
    2 3 19 4.27
    -3 -3 -19 27.44
    3 3 19 23.95
    5 3 -20 6.27
    4 3 -20 3.07
    3 3 -20 9.32
    2 3 -20 4.27
    1 3 -20 -1.87
    0 3 -20 8.6
    -1 3 -20 4.69
    -2 3 -20 5.93
    -3 3 -20 9.99
    7 2 -20 3.35
    7 2 -20 -4.88
    6 2 -20 7.78
    5 2 -20 8.23
    4 2 -20 1.21
    3 2 -20 12.11
    2 2 -20 8.09
    1 2 -20 5.08
    0 2 -20 20.24
    -1 2 -20 -0.9
    -2 2 -20 14.03
    -3 2 -20 -0.45
    -4 2 -20 5.7
    -5 2 -20 5.64
    8 1 -20 0.73
    7 1 -20 27.82
    7 1 -20 22.93
    -7 -1 20 15.77
    6 1 -20 15.46
    -6 -1 20 16.42
    5 1 -20 5.04
    5 1 -20 4.78
    4 1 -20 -0.43
    4 1 -20 8.09
    3 1 -20 3.09
    2 1 -20 1.01
    1 1 -20 1.65
    0 1 -20 3.27
    -1 1 -20 16.67
    -2 1 -20 11.52
    -3 1 -20 10.83
    -4 1 -20 39.48
    -5 1 -20 -1.46
    -6 1 -20 38.69
    9 0 -20 55.51
    9 0 -20 64.29
    8 0 -20 8.71
    -8 0 20 8.36
    7 0 -20 35.59
    -7 0 20 46.61
    6 0 -20 38.85
    6 0 -20 38.55
    -6 0 20 42.74
    5 0 -20 8.31
    5 0 -20 8.58
    -5 0 20 9.09
    4 0 -20 27.11
    3 0 -20 2.98
    2 0 -20 -0.64
    1 0 -20 4.42
    -1 0 -20 27.38
    -2 0 -20 16.6
    -3 0 -20 40.61
    -4 0 -20 51.87
    -5 0 -20 3.36
    -6 0 -20 64.81
    8 -1 -20 1.64
    -8 1 20 4.94
    7 -1 -20 18.59
    -7 1 20 21.3
    6 -1 -20 16.98
    -6 1 20 15.92
    5 -1 -20 3.65
    -5 1 20 -0.17
    4 -1 -20 12.03
    4 -1 -20 9.89
    -4 1 20 13.56
    3 -1 -20 0.05
    -3 1 20 3.04
    2 -1 -20 1.14
    1 -1 -20 1.76
    0 -1 -20 1.89
    -1 -1 -20 15.75
    -2 -1 -20 7.52
    -3 -1 -20 17.56
    -4 -1 -20 43.89
    -5 -1 -20 0.07
    -6 -1 -20 48.89
    7 -2 -20 -0.46
    -7 2 20 -4.98
    6 -2 -20 2.79
    -6 2 20 5.64
    5 -2 -20 7
    -5 2 20 8.39
    4 -2 -20 1.51
    -4 2 20 5.04
    -3 2 20 -1.49
    2 -2 -20 7.26
    -2 2 20 12.67
    1 -2 -20 -2.65
    -1 2 20 2.04
    0 -2 -20 14.76
    -1 -2 -20 4.5
    -2 -2 -20 13.44
    -3 -2 -20 -0.45
    -4 -2 -20 2.38
    -5 -2 -20 5.69
    -5 3 20 3.19
    -4 3 20 3.17
    -3 3 20 21.04
    -2 3 20 2.43
    -1 3 20 -3.9
    0 -3 -20 7.33
    0 3 20 13.35
    -1 -3 -20 8.68
    1 3 20 10.76
    -2 -3 -20 2.49
    2 3 20 0.02
    -3 -3 -20 20.59
    4 3 -21 19.08
    3 3 -21 23.54
    2 3 -21 11.44
    1 3 -21 24.64
    0 3 -21 0.42
    -1 3 -21 21.18
    7 2 -21 2.95
    7 2 -21 2.39
    6 2 -21 67.31
    6 2 -21 55.71
    5 2 -21 18.29
    4 2 -21 52.66
    3 2 -21 92.28
    2 2 -21 0.89
    1 2 -21 77.96
    0 2 -21 9.21
    -1 2 -21 17.05
    -2 2 -21 22.04
    -3 2 -21 -1.48
    -4 2 -21 -0.09
    8 1 -21 21.53
    7 1 -21 -1.95
    -7 -1 21 4.77
    6 1 -21 47.84
    6 1 -21 45.84
    -6 -1 21 43.41
    5 1 -21 15.52
    5 1 -21 10.72
    -5 -1 21 11.7
    4 1 -21 32.24
    3 1 -21 68.9
    2 1 -21 -1.31
    1 1 -21 49.98
    0 1 -21 12.75
    -1 1 -21 5.11
    -2 1 -21 6.2
    -3 1 -21 5.39
    -4 1 -21 10.59
    -5 1 -21 1.08
    8 0 -21 5.24
    -8 0 21 1.12
    -7 0 21 -1.12
    6 0 -21 -0.21
    -6 0 21 0.87
    5 0 -21 -1.26
    5 0 -21 0.88
    -5 0 21 -1.97
    4 0 -21 0.16
    4 0 -21 -0.99
    3 0 -21 0.44
    2 0 -21 -1.81
    1 0 -21 1.99
    0 0 -21 -3.14
    -1 0 -21 -0.01
    -2 0 -21 -0.06
    -3 0 -21 0.42
    -4 0 -21 -0.61
    -5 0 -21 3.29
    8 -1 -21 10.66
    7 -1 -21 4.81
    -7 1 21 1.73
    6 -1 -21 36.56
    -6 1 21 42.27
    5 -1 -21 16.97
    -5 1 21 12.6
    4 -1 -21 37.08
    -4 1 21 37.07
    3 -1 -21 73.49
    -3 1 21 55.13
    2 -1 -21 1.38
    1 -1 -21 76.35
    0 -1 -21 16.98
    -1 -1 -21 7.71
    -2 -1 -21 16.85
    -3 -1 -21 3.85
    -4 -1 -21 5.78
    -5 -1 -21 4.61
    7 -2 -21 -0.7
    -7 2 21 1.56
    6 -2 -21 68.42
    -6 2 21 79.14
    5 -2 -21 21.76
    -5 2 21 14.2
    4 -2 -21 40.56
    -4 2 21 56.6
    -3 2 21 75.54
    2 -2 -21 -1.91
    -2 2 21 -4.57
    1 -2 -21 73.59
    -1 2 21 87.73
    0 -2 -21 12.73
    -1 -2 -21 14.14
    -2 -2 -21 11.58
    -3 -2 -21 -2.69
    -4 -2 -21 2.32
    -4 3 21 19.6
    -3 3 21 20.87
    -2 3 21 3.52
    -1 3 21 32.14
    0 3 21 -1.82
    -1 -3 -21 12.86
    1 3 21 13.15
    2 3 -22 -0.57
    1 3 -22 16.92
    6 2 -22 8.23
    6 2 -22 -0.15
    5 2 -22 3.71
    4 2 -22 11.44
    3 2 -22 0.54
    2 2 -22 14
    1 2 -22 2.09
    0 2 -22 0.25
    -1 2 -22 -3.32
    -3 2 -22 7.21
    7 1 -22 4.88
    6 1 -22 -0.43
    6 1 -22 0.2
    -6 -1 22 -0.08
    5 1 -22 -1.14
    5 1 -22 2.98
    -5 -1 22 7.45
    4 1 -22 4.63
    3 1 -22 20.34
    2 1 -22 17.96
    1 1 -22 12.4
    0 1 -22 50.26
    -1 1 -22 -2.27
    -2 1 -22 52.55
    -3 1 -22 2.66
    -4 1 -22 27.47
    7 0 -22 1.24
    -7 0 22 -3.01
    6 0 -22 -0.66
    -6 0 22 -1.13
    5 0 -22 9.52
    5 0 -22 10.12
    -5 0 22 13.44
    4 0 -22 1.87
    3 0 -22 45.26
    2 0 -22 10.58
    1 0 -22 57.12
    0 0 -22 122.58
    -1 0 -22 -0.5
    -2 0 -22 146.43
    -3 0 -22 20.35
    -4 0 -22 32.69
    7 -1 -22 5.08
    -7 1 22 8.07
    6 -1 -22 -0.65
    -6 1 22 -1.36
    5 -1 -22 0.6
    -5 1 22 -1.38
    4 -1 -22 -2.95
    -4 1 22 2.22
    3 -1 -22 14.58
    -3 1 22 11.64
    2 -1 -22 21.37
    1 -1 -22 8.9
    0 -1 -22 41.8
    -1 -1 -22 0.58
    -2 -1 -22 82.53
    -3 -1 -22 6.9
    -4 -1 -22 19.69
    6 -2 -22 6.97
    -6 2 22 4.78
    -5 2 22 6
    -4 2 22 5.56
    -3 2 22 0.54
    -2 2 22 2.54
    1 -2 -22 3.66
    -1 2 22 7.44
    0 -2 -22 -1.49
    -1 -2 -22 0.04
    -2 -2 -22 2.74
    -3 -2 -22 3.9
    -2 3 22 -2.35
    -1 3 22 23.71
    5 2 -23 43.31
    4 2 -23 16.14
    3 2 -23 12.96
    2 2 -23 17.79
    1 2 -23 3.62
    0 2 -23 -0.78
    -1 2 -23 -3.36
    -2 2 -23 5.49
    6 1 -23 0.01
    6 1 -23 -2.52
    -6 -1 23 2.08
    5 1 -23 22.33
    -5 -1 23 24.19
    4 1 -23 13.2
    3 1 -23 4.43
    2 1 -23 1.04
    1 1 -23 -0.29
    0 1 -23 0.18
    -1 1 -23 4.1
    -2 1 -23 3.09
    -3 1 -23 7.8
    7 0 -23 1.85
    -7 0 23 3.8
    6 0 -23 -1.43
    -6 0 23 0.56
    5 0 -23 0.9
    -5 0 23 -1.16
    4 0 -23 1.49
    -4 0 23 2.97
    3 0 -23 0.65
    2 0 -23 0.47
    1 0 -23 1.59
    0 0 -23 1.87
    -1 0 -23 -2.66
    -2 0 -23 1.82
    -3 0 -23 4.04
    -4 0 -23 5.29
    6 -1 -23 0.89
    -6 1 23 0.37
    5 -1 -23 17.38
    -5 1 23 17.86
    -4 1 23 10.91
    3 -1 -23 1.77
    -3 1 23 4.8
    2 -1 -23 3.73
    1 -1 -23 11.35
    0 -1 -23 -1.44
    -1 -1 -23 4.72
    -2 -1 -23 4.95
    -3 -1 -23 9.51
    -5 2 23 46.04
    -4 2 23 11.26
    -3 2 23 18.59
    -2 2 23 15.46
    1 -2 -23 2.88
    -1 2 23 3.99
    0 -2 -23 -0.63
    -1 -2 -23 -2.18
    -2 -2 -23 1.4
    3 2 -24 -2.38
    2 2 -24 -3.31
    1 2 -24 1.48
    0 2 -24 3.11
    5 1 -24 4.07
    -5 -1 24 1.93
    4 1 -24 47.4
    3 1 -24 0.37
    2 1 -24 44.3
    1 1 -24 21.67
    0 1 -24 19.06
    -1 1 -24 31.74
    -2 1 -24 -0.55
    6 0 -24 18.2
    -6 0 24 27.14
    5 0 -24 13.49
    -5 0 24 20.57
    4 0 -24 75.41
    -4 0 24 61.68
    3 0 -24 1.99
    2 0 -24 119.28
    1 0 -24 42.02
    0 0 -24 22.85
    -1 0 -24 81.37
    -2 0 -24 2.19
    -3 0 -24 42.52
    -5 1 24 16.4
    -4 1 24 46.25
    -3 1 24 0.51
    2 -1 -24 47.16
    1 -1 -24 27.64
    0 -1 -24 20.53
    -1 -1 -24 32.21
    -2 -1 -24 -2.87
    -3 2 24 4.49
    -2 2 24 -0.37
    -1 2 24 3.63
    0 -2 -24 2.86
    4 1 -25 2.81
    3 1 -25 2.07
    2 1 -25 2.97
    1 1 -25 16.4
    0 1 -25 -0.52
    -1 1 -25 27.27
    -5 0 25 5.23
    -4 0 25 -1.17
    3 0 -25 1.91
    2 0 -25 -0.16
    1 0 -25 0.86
    -1 0 -25 -1.61
    -4 1 25 -2.12
    -3 1 25 -2.19
    1 -1 -25 9.99
    0 -1 -25 -0.22
    -1 -1 -25 32.85
    3 0 -26 48.05
    2 0 -26 0.28
    1 0 -26 21.74
_refine_special_details     ?
_reflns_number_total     1853
_reflns_number_gt     1437
_reflns_threshold_expression     'I > 2\s(I)'
_refine_ls_structure_factor_coef     Fsqd
_refine_ls_matrix_type     full
_refine_ls_R_factor_all     0.0725
_refine_ls_R_factor_gt     0.0486
_refine_ls_wR_factor_gt     0.0827
_refine_ls_wR_factor_ref     0.0912
_refine_ls_goodness_of_fit_ref     1.073
_refine_ls_restrained_S_all     1.073
_refine_ls_number_reflns     1853
_refine_ls_number_parameters     73
_refine_ls_number_restraints     0
_refine_ls_hydrogen_treatment     constr
_refine_ls_weighting_scheme     calc
_refine_ls_weighting_details
              'w=1/[\s^2^(Fo^2^)+(0.0153P)^2^+9.3396P] where P=(Fo^2^+2Fc^2^)/3'
_atom_sites_solution_hydrogens     geom
_atom_sites_solution_primary     iterative
_refine_ls_shift/su_max     0.001
_refine_ls_shift/su_mean     0.000
_refine_diff_density_max     1.111
_refine_diff_density_min     -1.258
_refine_ls_extinction_method     none
_refine_ls_extinction_coef     .
loop_
    _atom_type_symbol
    _atom_type_description
    _atom_type_scat_dispersion_real
    _atom_type_scat_dispersion_imag
    _atom_type_scat_source
    'C' 'C' 0.0033 0.0016
                         'International Tables Vol C Tables 4.2.6.8 and 6.1.1.4'
    'H' 'H' 0.0000 0.0000
                         'International Tables Vol C Tables 4.2.6.8 and 6.1.1.4'
    'I' 'I' -0.4742 1.8119
                         'International Tables Vol C Tables 4.2.6.8 and 6.1.1.4'
    'N' 'N' 0.0061 0.0033
                         'International Tables Vol C Tables 4.2.6.8 and 6.1.1.4'
_computing_data_collection
;
Collect (Nonius, 2000)
;
_computing_cell_refinement
;
Denzo/Scalepack (Otwinowski & Minor, 1997)
;
_computing_data_reduction
;
Denzo/Scalepack (Otwinowski & Minor, 1997)
;
_computing_structure_solution
;
Superflip (Palatinus & Chapuis, 2007; Palatinus & van der Lee,
2008;
Palatinus <i>et al.</i>, 2012)
;
_computing_structure_refinement
;
SHELXL97 (Sheldrick, 2008)
;
_computing_molecular_graphics
;
Olex2 (Dolomanov <i>et al.</i>, 2009)
;
_computing_publication_material
;
Olex2 (Dolomanov <i>et al.</i>, 2009)
;
loop_
    _atom_site_type_symbol
    _atom_site_label
    _atom_site_fract_x
    _atom_site_fract_y
    _atom_site_fract_z
    _atom_site_U_iso_or_equiv
    _atom_site_adp_type
    _atom_site_calc_flag
    _atom_site_occupancy
    _atom_site_disorder_assembly
    _atom_site_disorder_group
    I I1 0.27234(6) 0.59684(13) 0.54587(3) 0.02083(16) Uani d 1 . .
    I I2 0.32645(6) 0.35101(14) 0.67558(3) 0.02480(18) Uani d 1 . .
    N N1 0.2243(7) 0.8407(18) 0.4368(4) 0.0243(18) Uani d 1 . .
    C C5 0.3349(9) 0.933(2) 0.4053(4) 0.0207(19) Uani d 1 . .
    H H5 0.4323 0.8743 0.4223 0.025 Uiso calc 1 . .
    C C3 0.1668(10) 1.198(2) 0.3214(5) 0.028(2) Uani d 1 . .
    H H3 0.1471 1.3178 0.2818 0.033 Uiso calc 1 . .
    C C1 0.0849(10) 0.921(2) 0.4121(5) 0.030(2) Uani d 1 . .
    H H1 0.0069 0.8529 0.4342 0.035 Uiso calc 1 . .
    C C2 0.0549(10) 1.098(2) 0.3558(5) 0.030(2) Uani d 1 . .
    H H2 -0.0434 1.1533 0.3399 0.036 Uiso calc 1 . .
    C C4 0.3076(10) 1.112(2) 0.3480(5) 0.030(2) Uani d 1 . .
    H H4 0.3872 1.1783 0.3266 0.036 Uiso calc 1 . .
loop_
    _atom_site_aniso_label
    _atom_site_aniso_U_11
    _atom_site_aniso_U_22
    _atom_site_aniso_U_33
    _atom_site_aniso_U_12
    _atom_site_aniso_U_13
    _atom_site_aniso_U_23
    I1 0.0189(3) 0.0224(3) 0.0212(3) -0.0010(2) 0.0027(2) -0.0016(3)
    I2 0.0253(3) 0.0267(3) 0.0222(4) 0.0029(2) 0.0031(3) 0.0011(3)
    N1 0.016(4) 0.032(4) 0.024(4) -0.003(3) 0.004(3) -0.007(4)
    C5 0.017(4) 0.031(5) 0.013(5) -0.001(4) -0.001(3) 0.000(4)
    C3 0.031(5) 0.035(6) 0.014(5) -0.002(4) -0.003(4) 0.004(4)
    C1 0.019(5) 0.039(6) 0.031(6) -0.009(4) 0.007(4) 0.005(5)
    C2 0.014(4) 0.049(7) 0.026(6) -0.002(4) -0.003(4) 0.002(5)
    C4 0.025(5) 0.042(6) 0.022(6) -0.006(4) 0.005(4) 0.003(5)
_geom_special_details
;
All e.s.d.'s (except the e.s.d. in the dihedral angle between two l.s. planes)
are estimated using the full covariance matrix. The cell e.s.d.'s are taken
into account individually in the estimation of e.s.d.'s in distances, angles
and torsion angles; correlations between e.s.d.'s in cell parameters are only
used when they are defined by crystal symmetry. An approximate (isotropic)
treatment of cell e.s.d.'s is used for estimating e.s.d.'s involving l.s.
planes.
;
loop_
    _geom_bond_atom_site_label_1
    _geom_bond_atom_site_label_2
    _geom_bond_site_symmetry_2
    _geom_bond_distance
    _geom_bond_publ_flag
    I1 I2 . 2.8043(9) ?
    I1 N1 . 2.425(8) ?
    N1 C5 . 1.342(10) ?
    N1 C1 . 1.357(12) ?
    C5 C4 . 1.388(13) ?
    C3 C2 . 1.397(12) ?
    C3 C4 . 1.383(13) ?
    C1 C2 . 1.364(14) ?
loop_
    _geom_angle_atom_site_label_1
    _geom_angle_atom_site_label_2
    _geom_angle_atom_site_label_3
    _geom_angle_site_symmetry_1
    _geom_angle_site_symmetry_3
    _geom_angle
    _geom_angle_publ_flag
    N1 I1 I2 . . 176.44(18) ?
    C5 N1 I1 . . 120.7(6) ?
    C5 N1 C1 . . 119.8(8) ?
    C1 N1 I1 . . 118.9(6) ?
    N1 C5 C4 . . 120.3(8) ?
    C4 C3 C2 . . 116.6(9) ?
    N1 C1 C2 . . 121.1(8) ?
    C1 C2 C3 . . 120.9(9) ?
    C3 C4 C5 . . 121.2(8) ?
loop_
    _geom_torsion_atom_site_label_1
    _geom_torsion_atom_site_label_2
    _geom_torsion_atom_site_label_3
    _geom_torsion_atom_site_label_4
    _geom_torsion_site_symmetry_1
    _geom_torsion_site_symmetry_2
    _geom_torsion_site_symmetry_3
    _geom_torsion_site_symmetry_4
    _geom_torsion
    _geom_torsion_publ_flag
    I1 N1 C5 C4 . . . . -170.3(7) ?
    I1 N1 C1 C2 . . . . 170.4(8) ?
    N1 C5 C4 C3 . . . . -0.9(15) ?
    N1 C1 C2 C3 . . . . 1.0(16) ?
    C5 N1 C1 C2 . . . . -0.8(15) ?
    C1 N1 C5 C4 . . . . 0.8(14) ?
    C2 C3 C4 C5 . . . . 1.0(15) ?
    C4 C3 C2 C1 . . . . -1.0(15) ?
_shelx_res_file
;
    pyr_i_dsad.res created by SHELXL-2014/7
TITL CF solution in P2/c
CELL 0.71073 9.2432 4.3392 20.1953 90 98.468 90
ZERR 4 0.0006 0.0002 0.0013 0 0.003 0
LATT 1
SYMM -X,+Y,0.5-Z
SFAC C H I N
UNIT 20 20 8 4
L.S. 10 0 0
PLAN  20
TEMP -153.15
BOND
MORE -1
CONF
fmap 2
acta 52
REM <HKL>C:/MyTemp/rakenteet/pyr_I/pyr_i_dsadf.hkl</HKL>
WGHT    0.015300    9.339600
FVAR       0.09707
I1    3    0.272336    0.596839    0.545865    11.00000    0.01888    0.02236 =
         0.02119   -0.00161    0.00270   -0.00100
I2    3    0.326447    0.351012    0.675577    11.00000    0.02534    0.02674 =
         0.02223    0.00113    0.00315    0.00293
N1    4    0.224266    0.840665    0.436818    11.00000    0.01629    0.03249 =
         0.02435   -0.00713    0.00358   -0.00255
C5    1    0.334881    0.932616    0.405302    11.00000    0.01695    0.03096 =
         0.01340   -0.00043   -0.00083   -0.00105
AFIX  43
H5    2    0.432348    0.874335    0.422316    11.00000   -1.20000
AFIX   0
C3    1    0.166787    1.197530    0.321422    11.00000    0.03134    0.03520 =
         0.01426    0.00405   -0.00346   -0.00208
AFIX  43
H3    2    0.147126    1.317821    0.281814    11.00000   -1.20000
AFIX   0
C1    1    0.084910    0.920884    0.412058    11.00000    0.01891    0.03922 =
         0.03147    0.00531    0.00672   -0.00892
AFIX  43
H1    2    0.006921    0.852914    0.434243    11.00000   -1.20000
AFIX   0
C2    1    0.054920    1.097525    0.355834    11.00000    0.01428    0.04888 =
         0.02614    0.00173   -0.00286   -0.00223
AFIX  43
H2    2   -0.043412    1.153325    0.339852    11.00000   -1.20000
AFIX   0
C4    1    0.307606    1.112422    0.347977    11.00000    0.02542    0.04176 =
         0.02217    0.00252    0.00466   -0.00638
AFIX  43
H4    2    0.387157    1.178255    0.326584    11.00000   -1.20000
AFIX   0
HKLF 4
REM  CF solution in P2/c
REM R1 =  0.0486 for    1437 Fo > 4sig(Fo)  and  0.0725 for all    1853 data
REM     73 parameters refined using      0 restraints
END
WGHT      0.0153      9.3484
REM Highest difference peak  1.111,  deepest hole -1.258,  1-sigma level  0.276
Q1    1   0.2254  1.4071  0.4076  11.00000  0.05    1.11
Q2    1  -0.0378  0.6149  0.3934  11.00000  0.05    1.10
Q3    1  -0.1202  1.0261  0.4101  11.00000  0.05    1.06
Q4    1   0.2288  0.4562  0.5122  11.00000  0.05    1.05
Q5    1   0.1639  0.8467  0.5507  11.00000  0.05    1.04
Q6    1   0.3579  0.3364  0.6293  11.00000  0.05    1.00
Q7    1   0.2578  1.0942  0.5440  11.00000  0.05    0.95
Q8    1   0.3650  0.2574  0.7195  11.00000  0.05    0.92
Q9    1   0.0976  1.1622  0.3294  11.00000  0.05    0.90
Q10   1   0.2459  0.6697  0.5831  11.00000  0.05    0.89
Q11   1   0.1154  1.3287  0.2906  11.00000  0.05    0.89
Q12   1   0.1348  1.3409  0.2378  11.00000  0.05    0.89
Q13   1   0.0860  0.8553  0.4770  11.00000  0.05    0.88
Q14   1   0.3863  1.3834  0.4472  11.00000  0.05    0.88
Q15   1   0.1893  0.9766  0.2495  11.00000  0.05    0.87
Q16   1  -0.0438  0.8478  0.3257  11.00000  0.05    0.87
Q17   1   0.6187  0.9283  0.4594  11.00000  0.05    0.86
Q18   1  -0.1161  1.0676  0.3437  11.00000  0.05    0.83
Q19   1   0.2701  0.5582  0.7175  11.00000  0.05    0.82
Q20   1   0.2597  1.5584  0.3389  11.00000  0.05    0.82
REM The information below was added by Olex2.
REM
REM R1 = 0.0486 for 1437 Fo > 4sig(Fo) and 0.0725 for all 7107 data
REM n/a parameters refined using n/a restraints
REM Highest difference peak 1.11, deepest hole -1.26
REM Mean Shift 0, Max Shift -0.001.
REM +++ Tabular Listing of Refinement Information +++
REM R1_all = 0.0725
REM R1_gt = 0.0486
REM wR_ref = 0.0912
REM GOOF = 1.073
REM Shift_max = -0.001
REM Shift_mean = 0
REM Reflections_all = 7107
REM Reflections_gt = 1437
REM Parameters = n/a
REM Hole = -1.26
REM Peak = 1.11
REM Flack = n/a
;
_shelx_res_checksum     67439
