# Supplementary material for: Crystal structure of the pyridine–diiodine (1/1) adduct
Source: Acta Crystallogr E Crystallogr Commun. 2015 Jun 13;71(Pt 7):o463. doi: 10.1107/S2056989015010518 (PMC4518975; doi:10.1107/S2056989015010518)
Supplement: Supplementary file 2 [file e-71-0o463-Isup2.hkl]

#
# h,k,l, Fc-squared, Fo-squared, sigma(Fo-squared), status flag
#
data_I
_shelx_title ' CF solution in P2/c'
_shelx_refln_list_code          4
_shelx_F_calc_maximum      313.12
_exptl_crystal_F_000       592.00
_reflns_d_resolution_high  0.7670

loop_
 _space_group_symop_operation_xyz
 'x, y, z'
 '-x, y, -z+1/2'
 '-x, -y, -z'
 'x, -y, z-1/2'

_cell_length_a     9.2432
_cell_length_b     4.3392
_cell_length_c    20.1953
_cell_angle_alpha  90.000
_cell_angle_beta   98.468
_cell_angle_gamma  90.000

_shelx_F_squared_multiplier     1.000

loop_
 _refln_index_h
 _refln_index_k
 _refln_index_l
 _refln_F_squared_calc
 _refln_F_squared_meas
 _refln_F_squared_sigma
 _refln_observed_status
   1   0   0       6789.02       6587.31       748.13 o
   2   0   0      98041.43     102776.62      2652.72 o
   3   0   0      62975.71      63283.29      1508.04 o
   4   0   0       5519.46       5493.42       207.03 o
   5   0   0      32764.45      33878.77       933.55 o
   6   0   0        991.85        943.03       100.28 o
   7   0   0       2635.65       3122.88       248.14 o
   8   0   0       1511.79       1257.50       196.32 o
   9   0   0         64.44       -119.05       119.05 o
  10   0   0        365.12        311.10       119.66 o
  11   0   0        108.62        222.43       150.12 o
   0   1   0      30776.11      29646.91       646.29 o
   1   1   0       8020.05       7823.28       123.98 o
   2   1   0      34049.07      34622.95       580.72 o
   3   1   0      15239.85      14803.57       318.61 o
   4   1   0       5105.89       5127.98       178.78 o
   5   1   0      11082.89      11209.52       328.77 o
   6   1   0          0.30         14.35        52.27 o
   7   1   0       4441.09       4421.98       184.11 o
   8   1   0         62.53        114.73        64.34 o
   9   1   0        619.57        366.95       115.26 o
  10   1   0        122.64        176.45        82.00 o
  11   1   0        754.01        650.47       207.34 o
   0   2   0         73.99        161.45        47.10 o
   1   2   0         86.87         29.40        37.62 o
   2   2   0        155.05        194.94        48.58 o
   3   2   0          0.80         14.76        34.35 o
   4   2   0       1582.00       1379.27        52.17 o
   5   2   0        200.31        155.04        38.32 o
   6   2   0       2403.67       2626.94       104.43 o
   7   2   0        505.92        691.97        61.95 o
   8   2   0        541.78        668.91       160.98 o
   9   2   0       1224.48        794.44       127.22 o
  10   2   0         16.06        354.35       124.65 o
  11   2   0        803.30        841.84       172.08 o
   0   3   0      12172.85      12249.10       355.05 o
   1   3   0       2861.90       2842.43        86.29 o
   2   3   0       5215.08       4913.86       195.64 o
   3   3   0      10888.73      11119.10       367.16 o
   4   3   0        149.92        240.69       119.62 o
   5   3   0       4984.63       4957.18       175.98 o
   6   3   0       2650.67       2951.07       224.33 o
   7   3   0          9.23        -79.12        83.28 o
   8   3   0        972.01        980.38       173.85 o
   9   3   0        750.20        720.76       148.58 o
  10   3   0         41.23        279.76       206.69 o
   0   4   0      17742.80      16340.30      1948.33 o
   1   4   0       1197.35        957.86       128.55 o
   2   4   0       8445.98       8600.41       443.57 o
   3   4   0       6719.82       6722.38       718.95 o
   4   4   0        792.58        647.51       124.13 o
   5   4   0       4176.78       4828.55       311.98 o
   6   4   0         87.51        211.95        94.96 o
   7   4   0        404.55        248.61       172.44 o
   8   4   0        108.02        -69.25       206.40 o
   0   5   0       2878.40       3600.58       476.47 o
   1   5   0         89.12        289.75       350.72 o
   2   5   0       2886.69       2590.33       367.17 o
   3   5   0        284.21        330.05       105.79 o
   4   5   0       1605.25       1810.80       200.69 o
   5   5   0        543.83        748.94       218.60 o
 -11   1   1        840.36        610.66        99.07 o
 -10   1   1       2441.22       2455.37       273.25 o
  -9   1   1       7590.89       7420.84       283.19 o
  -8   1   1         30.08         14.36        57.68 o
  -7   1   1      10812.88      11423.47       245.14 o
  -6   1   1       2355.90       2517.58        86.02 o
  -5   1   1       2245.87       2345.80        77.91 o
  -4   1   1       3309.08       3374.15        80.23 o
  -3   1   1        590.69        619.91        39.36 o
  -2   1   1        280.95        216.97        29.63 o
  -1   1   1        215.01        297.49        32.94 o
   0   1   1       6354.62       6427.50       107.71 o
   1   1   1      13782.37      13875.00       262.09 o
   2   1   1       4436.66       4624.76       122.30 o
   3   1   1      31726.30      32339.67       661.81 o
   4   1   1       1382.70       1417.88        83.80 o
   5   1   1      18789.45      19374.28       373.82 o
   6   1   1      11456.55      11796.54       316.26 o
   7   1   1       1375.33       1418.43        94.46 o
   8   1   1       8509.30       9104.66       438.15 o
   9   1   1       1638.00       1486.60       155.63 o
  10   1   1       2515.99       3051.47       224.54 o
  11   1   1       1819.37       1510.66       162.82 o
 -11   2   1       1217.38        836.75       157.61 o
 -10   2   1       6302.27       6403.44       406.60 o
  -9   2   1       6889.82       6765.80       237.28 o
  -8   2   1       1182.25       1126.35       191.18 o
  -7   2   1      10281.62      10802.02       254.10 o
  -6   2   1       1383.11       1365.28        64.79 o
  -5   2   1       4099.68       3994.46        95.08 o
  -4   2   1       2154.81       2125.72       112.26 o
  -3   2   1          0.34         32.14        51.22 o
  -2   2   1        307.21        335.81        45.99 o
  -1   2   1        264.93        163.77        46.29 o
   0   2   1       8187.59       8543.19       179.09 o
   1   2   1      11678.89      10687.66       196.62 o
   2   2   1       1561.20       1398.00        52.33 o
   3   2   1      37075.32      37835.42       774.41 o
   4   2   1       5527.04       5446.54       162.85 o
   5   2   1      21459.87      23014.27       942.44 o
   6   2   1      24228.94      25591.57       531.74 o
   7   2   1       1617.11       1882.77        86.46 o
   8   2   1      22632.64      22581.39       592.07 o
   9   2   1        688.62        641.52       118.44 o
  10   2   1       5145.52       4996.08       273.46 o
  11   2   1       2760.00       2177.34       454.72 o
 -10   3   1       2688.40       2206.17       264.56 o
  -9   3   1       2166.77       1580.36       259.99 o
  -8   3   1       1429.69       1250.81       246.20 o
  -7   3   1       5074.59       5010.32       272.57 o
  -6   3   1        272.05        243.02        96.35 o
  -5   3   1       5007.45       5070.96       253.35 o
  -4   3   1          8.66         51.65        62.04 o
  -3   3   1       4925.85       4899.29       254.21 o
  -2   3   1         11.73         21.84        57.58 o
  -1   3   1       6713.97       6459.90       180.63 o
   0   3   1          9.60          5.61        37.57 o
   1   3   1      10608.35      10236.56       252.41 o
   2   3   1        563.63        582.10        44.71 o
   3   3   1       8514.16       7749.13       213.44 o
   4   3   1       5353.65       5478.20       214.39 o
   5   3   1       3987.79       3641.03       135.97 o
   6   3   1       8146.75       8277.59       411.03 o
   7   3   1        446.73        626.85       111.94 o
   8   3   1       4578.81       4484.28       249.36 o
   9   3   1        255.93        192.99       111.77 o
  10   3   1       2233.38       2558.50       390.51 o
  -8   4   1       1458.84       1680.86       509.90 o
  -7   4   1        205.92        322.06       198.47 o
  -6   4   1       2725.20       3049.12       193.86 o
  -5   4   1       3107.16       3110.81       267.74 o
  -4   4   1       1476.22       1471.20       180.43 o
  -3   4   1       7775.89       8088.33       487.43 o
  -2   4   1         77.84        140.77        75.77 o
  -1   4   1       6861.75       5890.46       472.06 o
   0   4   1       3167.53       2636.45       209.74 o
   1   4   1       2118.60       1555.76       105.96 o
   2   4   1       4123.78       4706.57       261.39 o
   3   4   1        131.47        174.88       106.73 o
   4   4   1       1123.30       1277.25       145.61 o
   5   4   1         24.99        213.74       108.80 o
   6   4   1         93.59        324.43       105.18 o
   7   4   1          1.21        435.08       240.89 o
   8   4   1         64.43        -50.79       163.95 o
  -5   5   1        105.48        -13.72       143.79 o
  -4   5   1       1336.70       1561.71       153.81 o
  -3   5   1       1900.36       2326.88       246.19 o
  -2   5   1         23.24         65.10       131.74 o
  -1   5   1       2054.90       1800.46       201.98 o
   0   5   1       1979.55       2260.88       453.12 o
   1   5   1         21.85        225.38       262.64 o
   2   5   1       2270.79       2404.41       725.85 o
   3   5   1       1240.56       1454.93       181.60 o
   4   5   1        232.41        247.09       121.86 o
   5   5   1       1308.79       1452.01       243.54 o
 -11   0   2       3088.23       2533.90       246.17 o
 -10   0   2         11.64         -4.78       117.81 o
  -9   0   2       8567.46       8727.28       419.29 o
  -8   0   2       7024.63       7982.90       457.89 o
  -7   0   2      11857.23      11991.57       338.19 o
  -6   0   2      48600.70      49382.74       926.55 o
  -5   0   2       1835.75       1792.78       146.74 o
  -4   0   2      78447.12      80959.05      1357.60 o
  -3   0   2      22320.27      22829.21       493.17 o
  -2   0   2      65956.76      67509.70      1045.42 o
  -1   0   2      35602.81      35207.60       681.20 o
   1   0   2      17252.88      17537.19       725.83 o
   2   0   2       4801.41       5161.73       220.23 o
   3   0   2       5484.06       6051.40       227.23 o
   4   0   2        193.42        338.71       100.55 o
   5   0   2         17.75         24.86        94.92 o
   6   0   2       3662.49       3946.50       175.06 o
   7   0   2       1707.14       1851.76       254.68 o
   8   0   2       3942.33       4256.39       395.82 o
   9   0   2       7520.70       7132.19       521.04 o
  10   0   2        157.18        546.51       279.09 o
  11   0   2       6843.19       6578.19       517.98 o
 -11   1   2       1122.31        753.04       336.01 o
 -10   1   2         35.04        223.37        85.16 o
  -9   1   2       7131.00       7150.39       206.69 o
  -8   1   2       2323.40       2338.94        90.90 o
  -7   1   2       9509.67      10295.86       295.41 o
  -6   1   2      17157.56      17990.97       318.99 o
  -5   1   2        672.88        515.55        45.17 o
  -4   1   2      48008.68      49743.69       629.03 o
  -3   1   2       5040.43       5109.00        98.36 o
  -2   1   2      25765.53      25758.52       364.16 o
  -1   1   2      45900.60      44602.85       741.19 o
   0   1   2       2455.53       2468.61        69.12 o
   1   1   2      36375.38      35682.97       801.24 o
   2   1   2         93.74        128.04       123.65 o
   3   1   2       2757.77       2990.17       121.69 o
   4   1   2        345.74        403.73        83.20 o
   5   1   2        967.68       1001.60        75.67 o
   6   1   2       1447.87       1480.40        96.93 o
   7   1   2       1866.10       1920.38       160.52 o
   8   1   2       1613.87       1672.17       178.37 o
   9   1   2       4601.82       4027.41       314.70 o
  10   1   2         16.59        204.30       180.89 o
  11   1   2       4437.02       4486.60       214.06 o
 -11   2   2        264.65        358.09       164.81 o
 -10   2   2        630.57        487.66       144.42 o
  -9   2   2          2.34        384.33       132.90 o
  -8   2   2        552.42        519.43        69.88 o
  -7   2   2         77.10         -4.13        43.08 o
  -6   2   2         32.83         37.04        58.37 o
  -5   2   2         32.08         29.86        43.08 o
  -4   2   2        209.10        375.26        44.87 o
  -3   2   2        100.09        143.51        39.93 o
  -2   2   2        723.31        699.99        44.28 o
  -1   2   2        316.51        259.75        43.56 o
   0   2   2       5289.36       5335.66       115.28 o
   1   2   2        120.83        105.02        42.31 o
   2   2   2       5577.36       5812.15       152.41 o
   3   2   2       3641.33       3711.75       131.50 o
   4   2   2       2137.20       2228.25       109.11 o
   5   2   2       4298.06       4130.66       178.76 o
   6   2   2         48.00        111.76        97.26 o
   7   2   2       2536.63       2553.46       119.76 o
   8   2   2        874.80        703.86       108.27 o
   9   2   2        601.99        485.24       110.65 o
  10   2   2        438.80        197.72        99.49 o
 -10   3   2        541.81        581.51       153.97 o
  -9   3   2       2675.22       2561.09       221.81 o
  -8   3   2         97.90        348.95       116.87 o
  -7   3   2       4153.02       3980.95       178.44 o
  -6   3   2       4575.70       4831.53       185.31 o
  -5   3   2        275.06        280.34        95.91 o
  -4   3   2       8926.92       9386.79       239.81 o
  -3   3   2       4975.40       5055.88       240.95 o
  -2   3   2       2350.37       2087.43       101.00 o
  -1   3   2      14216.83      14188.96       396.69 o
   0   3   2       1308.88       1189.43        53.17 o
   1   3   2       5055.78       5084.30       140.76 o
   2   3   2       5576.99       5650.09       218.82 o
   3   3   2        242.19        336.50        65.46 o
   4   3   2       1249.86       1198.15        62.44 o
   5   3   2       2411.47       2126.35       138.89 o
   6   3   2        637.50        600.69       103.37 o
   7   3   2        381.38        357.21        97.36 o
   8   3   2       2013.93       2578.58       197.12 o
   9   3   2        685.06        553.90       217.60 o
  -8   4   2        958.82        984.83       235.99 o
  -7   4   2       2435.73       2611.60       244.11 o
  -6   4   2       6178.83       6454.77       664.98 o
  -5   4   2        318.43        107.32       104.38 o
  -4   4   2       9928.94      10098.57       780.54 o
  -3   4   2       2458.87       2451.14       174.81 o
  -2   4   2       5954.26       5568.22       184.18 o
  -1   4   2       6299.97       5572.45       259.33 o
   0   4   2        275.54        447.66        83.17 o
   1   4   2       3305.10       3293.27       136.73 o
   2   4   2        329.66        395.63       108.75 o
   3   4   2        245.80        345.61        92.53 o
   4   4   2          1.36        140.47       161.30 o
   5   4   2         32.95        -24.49        96.58 o
   6   4   2        657.54        789.51       192.85 o
   7   4   2        286.50        238.71       158.99 o
   8   4   2        807.31        581.85       335.86 o
  -5   5   2         53.86       -113.17       165.03 o
  -4   5   2       3645.26       3778.87       318.84 o
  -3   5   2         13.28        160.24       117.79 o
  -2   5   2       3015.20       2163.58       315.45 o
  -1   5   2        682.81       1299.99       321.54 o
   0   5   2       1948.97       2333.88       252.13 o
   1   5   2       1488.90       1263.00       193.91 o
   2   5   2       1035.55       1229.21       154.66 o
   3   5   2       1537.52       1878.21       194.41 o
   4   5   2        298.00        295.34       152.50 o
   5   5   2       1891.02       2424.80       666.42 o
 -11   1   3       1658.52       1390.94       144.65 o
 -10   1   3        668.93        699.01       108.17 o
  -9   1   3        259.74        154.20        68.85 o
  -8   1   3        182.88        205.68       128.63 o
  -7   1   3        314.60        282.51        46.21 o
  -6   1   3       1276.51       1201.33        48.17 o
  -5   1   3        233.77        231.60        32.35 o
  -4   1   3       7065.55       7374.65       129.54 o
  -3   1   3      16189.04      16149.43       226.36 o
  -2   1   3       2009.29       2020.69        49.04 o
  -1   1   3      62073.11      60663.12       995.63 o
   0   1   3       4430.88       4339.56       100.19 o
   1   1   3      36453.95      38015.34       956.01 o
   2   1   3      31567.71      30608.63      1309.43 o
   3   1   3        261.70        257.30        68.87 o
   4   1   3      27608.96      27860.31       877.06 o
   5   1   3       6880.83       6620.47       232.38 o
   6   1   3       4313.74       3896.02       187.41 o
   7   1   3       8717.79       9349.35       645.73 o
   8   1   3          1.75        273.30       150.69 o
   9   1   3       1748.08       1719.22       182.06 o
  10   1   3        148.57        108.68       120.00 o
  11   1   3          2.40          0.71        94.96 o
 -11   2   3       2817.55       2304.79       258.94 o
 -10   2   3        322.64        350.59       191.25 o
  -9   2   3        551.86        344.66        85.37 o
  -8   2   3        403.21        364.38        65.02 o
  -7   2   3         11.09         37.84        59.50 o
  -6   2   3       1025.54       1057.17        82.33 o
  -5   2   3       1219.59       1332.58        64.04 o
  -4   2   3       4806.17       4762.41       122.14 o
  -3   2   3      19452.51      19478.88       358.72 o
  -2   2   3        217.06        181.49        36.36 o
  -1   2   3      41075.88      40718.18       700.87 o
   0   2   3      21966.87      22016.69       397.32 o
   1   2   3      24733.80      24655.79       549.02 o
   2   2   3      57063.57      56708.91      1213.45 o
   3   2   3        820.21        742.07        60.41 o
   4   2   3      37391.49      37995.68       777.02 o
   5   2   3       6515.58       6737.01       253.49 o
   6   2   3       9814.84      10785.94       403.60 o
   7   2   3       5268.10       5472.07       188.79 o
   8   2   3        149.55        112.46       134.82 o
   9   2   3        938.18        846.03       110.38 o
  10   2   3         14.78        -36.23        80.91 o
 -10   3   3         81.50        133.95       247.68 o
  -9   3   3       2247.12       1888.32       314.64 o
  -8   3   3         12.45        -83.11       157.75 o
  -7   3   3       2558.31       2605.60       151.62 o
  -6   3   3         28.51         95.76        72.14 o
  -5   3   3       4314.24       4376.56       164.67 o
  -4   3   3         21.72         94.32        48.31 o
  -3   3   3       8188.99       7672.82       221.80 o
  -2   3   3        824.02        915.49        67.99 o
  -1   3   3      12433.66      11975.62       301.92 o
   0   3   3       5847.81       5871.35       152.32 o
   1   3   3       6832.34       6506.47       186.32 o
   2   3   3      14916.30      15612.55       414.26 o
   3   3   3        608.35        543.69        59.39 o
   4   3   3      15114.60      14686.19       435.35 o
   5   3   3        192.84        388.35       108.92 o
   6   3   3       4923.25       4908.07       176.53 o
   7   3   3       1819.22       2073.04       140.56 o
   8   3   3       1547.24       1406.33       142.22 o
   9   3   3       1183.68       1505.30       174.41 o
  -8   4   3        417.76        502.28       148.09 o
  -7   4   3       3613.21       3592.14       344.42 o
  -6   4   3        191.75        301.88       139.77 o
  -5   4   3       3979.75       3854.33       272.44 o
  -4   4   3       2349.13       1987.00       196.94 o
  -3   4   3       1430.20       1402.26       113.92 o
  -2   4   3       3016.28       3023.99       154.84 o
  -1   4   3         10.12         78.22        61.98 o
   0   4   3       1222.16       1669.24       182.52 o
   1   4   3         13.23          3.35        67.06 o
   2   4   3         30.55        116.62       106.91 o
   3   4   3         71.02         88.99        95.83 o
   4   4   3          3.35          8.72        96.50 o
   5   4   3        230.79        284.78       116.79 o
   6   4   3        857.00        640.69       243.54 o
   7   4   3        237.28        249.02       420.76 o
   8   4   3       1611.54       2081.90       372.47 o
  -5   5   3        639.07        467.62       176.02 o
  -4   5   3       2202.21       1923.92       336.39 o
  -3   5   3        195.95        214.36       151.75 o
  -2   5   3       1543.88       1298.03       404.31 o
  -1   5   3       2068.61       2323.78       236.31 o
   0   5   3         20.62       -140.11       140.11 o
   1   5   3       1463.42       1527.48       201.41 o
   2   5   3       1298.23       1286.99       163.46 o
   3   5   3         17.39       -123.31       137.37 o
   4   5   3        815.09       1273.95       285.52 o
   5   5   3       1203.50       1303.09       214.82 o
 -11   0   4       4002.04       4348.19       434.59 o
 -10   0   4      15585.85      15497.04       625.61 o
  -9   0   4          0.95        122.78       126.81 o
  -8   0   4      37240.62      38748.38       862.36 o
  -7   0   4       6887.75       6673.26       198.27 o
  -6   0   4      16337.45      16899.41       292.36 o
  -5   0   4      30457.25      30786.74       512.28 o
  -4   0   4         94.38        145.24        50.31 o
  -3   0   4      25358.69      24975.65       413.33 o
  -2   0   4       3200.65       3128.16        85.63 o
  -1   0   4          2.09         94.06        45.89 o
   0   0   4       2116.99       2191.92       124.90 o
   1   0   4          0.52        -83.46        92.91 o
   2   0   4      17860.42      18702.85       938.61 o
   3   0   4       4050.21       3733.05       208.06 o
   4   0   4      15502.89      16453.26       572.21 o
   5   0   4      24341.52      24382.47       857.29 o
   6   0   4         13.93        506.18       184.65 o
   7   0   4      28238.63      28726.13      1086.65 o
   8   0   4       8307.94       8229.45       521.04 o
   9   0   4       7776.75       7832.57       647.32 o
  10   0   4      12875.24      13458.94       789.52 o
  11   0   4        198.03        597.44       220.73 o
 -11   1   4       1189.72       1101.34       143.81 o
 -10   1   4       6510.23       6113.35       281.65 o
  -9   1   4         31.92         12.10        70.23 o
  -8   1   4       8215.68       8525.39       184.89 o
  -7   1   4       5194.69       5272.41       122.53 o
  -6   1   4       7490.34       7636.76       132.82 o
  -5   1   4      10430.83      10306.94       152.75 o
  -4   1   4        780.20        780.24        36.45 o
  -3   1   4       6368.24       6410.30       108.64 o
  -2   1   4         74.54        163.36        45.21 o
  -1   1   4       4945.31       4661.97       112.60 o
   0   1   4       5198.62       5209.77       117.25 o
   1   1   4       1433.20       1411.06        95.55 o
   2   1   4       5789.32       5572.56       334.83 o
   3   1   4      10207.76       9817.40       251.50 o
   4   1   4       2967.13       2963.43       139.38 o
   5   1   4      20071.72      22300.61       582.57 o
   6   1   4         14.47         64.81        92.78 o
   7   1   4      12962.67      13048.30       414.44 o
   8   1   4       3548.45       4341.63       270.57 o
   9   1   4       3521.60       3325.25       238.98 o
  10   1   4       4376.73       4085.92       346.55 o
  11   1   4         77.96       -104.23       104.23 o
 -11   2   4         16.56         38.10       129.68 o
 -10   2   4          0.12          8.31       140.57 o
  -9   2   4         55.93        124.46        98.77 o
  -8   2   4        174.03        142.69        56.16 o
  -7   2   4        317.51        286.43        49.50 o
  -6   2   4        985.81        918.07        51.35 o
  -5   2   4         10.38         -9.74        45.23 o
  -4   2   4       4012.01       4105.61        98.13 o
  -3   2   4       1544.63       1634.22        69.64 o
  -2   2   4       5017.24       4996.13       119.86 o
  -1   2   4       3741.95       3616.64        93.99 o
   0   2   4        445.88        418.91        54.79 o
   1   2   4       6388.18       6373.60       189.25 o
   2   2   4        380.97        374.33        43.45 o
   3   2   4       3547.72       3635.76       120.55 o
   4   2   4       1317.64       1363.97        99.71 o
   5   2   4        666.95        660.42        80.72 o
   6   2   4        802.05        668.87       100.11 o
   7   2   4         88.00        533.87       152.81 o
   8   2   4         71.29         96.85       103.62 o
   9   2   4         14.69         64.03       116.89 o
  10   2   4          2.39         93.33       108.83 o
 -10   3   4       1779.38       1397.06       192.02 o
  -9   3   4         22.04        405.98       233.72 o
  -8   3   4       2718.53       2618.86       228.15 o
  -7   3   4       3674.50       3917.79       212.25 o
  -6   3   4        254.73        300.95        76.58 o
  -5   3   4       7086.74       7438.89       257.26 o
  -4   3   4       2512.21       2117.80        96.85 o
  -3   3   4       1342.78       1332.73        74.09 o
  -2   3   4       5147.87       5138.80       181.58 o
  -1   3   4       1896.91       1699.46        68.72 o
   0   3   4        154.56        139.53        57.16 o
   1   3   4       4844.14       4517.56       143.95 o
   2   3   4       3763.24       4162.44       199.87 o
   3   3   4         50.82        -31.85        66.54 o
   4   3   4       6665.95       6406.37       381.85 o
   5   3   4       3997.30       3689.32       185.95 o
   6   3   4       1073.26        956.50        96.22 o
   7   3   4       6131.70       6959.56       435.57 o
   8   3   4        469.45        357.27       100.17 o
   9   3   4       1634.58       1727.12       184.01 o
  -8   4   4       5261.29       5050.18       336.52 o
  -7   4   4       1342.58       1213.72       176.83 o
  -6   4   4       2292.90       2392.53       293.86 o
  -5   4   4       4649.35       4408.65       258.64 o
  -4   4   4         50.64         31.72        97.72 o
  -3   4   4       2495.23       2563.44       273.41 o
  -2   4   4        221.50        221.31       119.01 o
  -1   4   4         13.56        130.67        68.14 o
   0   4   4          1.66         31.53       131.99 o
   1   4   4          6.78         47.12       113.80 o
   2   4   4       1723.39       1730.24       228.06 o
   3   4   4        829.79        874.38       122.37 o
   4   4   4       1547.72       1963.07       170.81 o
   5   4   4       4514.89       4909.11       293.12 o
   6   4   4          0.95        -35.33        94.16 o
   7   4   4       4706.82       5114.29       338.52 o
  -5   5   4        273.78        509.37       234.52 o
  -4   5   4       1505.46       1296.76       279.09 o
  -3   5   4        939.97       1027.22       320.48 o
  -2   5   4        896.57        677.11       268.48 o
  -1   5   4       2230.49       1633.72       229.75 o
   0   5   4        714.44        425.89       182.52 o
   1   5   4       2572.51       3011.92       460.55 o
   2   5   4        135.57        -39.89       100.46 o
   3   5   4       2807.08       2946.56       254.33 o
   4   5   4         17.97         19.70       160.80 o
 -11   1   5          4.46         39.23        95.40 o
 -10   1   5        823.64        662.18        80.90 o
  -9   1   5        644.77        644.66        80.27 o
  -8   1   5       1980.81       1754.31        69.98 o
  -7   1   5       9702.42       9993.34       195.31 o
  -6   1   5         38.60        134.12        44.13 o
  -5   1   5      24510.11      25464.25       363.82 o
  -4   1   5       9384.06       9416.74       179.17 o
  -3   1   5      13129.15      13273.07       199.17 o
  -2   1   5      35050.55      33867.13       473.18 o
  -1   1   5        923.83        909.84        42.77 o
   0   1   5      18878.99      18365.35       420.95 o
   1   1   5      26561.82      24532.10       650.58 o
   2   1   5       3611.69       3565.85       175.07 o
   3   1   5      11567.09      11656.91       331.51 o
   4   1   5        701.95        587.07       135.62 o
   5   1   5        760.02        609.99       135.76 o
   6   1   5        472.77        824.47       145.02 o
   7   1   5        255.30        101.66       114.96 o
   8   1   5        835.20       1076.74       356.56 o
   9   1   5        125.41        183.79       123.02 o
  10   1   5       1607.36       1367.20       191.48 o
  11   1   5        786.88        566.07       204.28 o
 -11   2   5         29.56        252.12       121.91 o
 -10   2   5        716.84        687.99       245.29 o
  -9   2   5       1361.05       1792.21       166.39 o
  -8   2   5       1825.43       1752.51        99.57 o
  -7   2   5      11404.36      11679.58       246.63 o
  -6   2   5        134.46        169.12        96.50 o
  -5   2   5      28494.05      29019.72       608.33 o
  -4   2   5      17700.44      17685.73       300.56 o
  -3   2   5      17785.36      17552.90       286.70 o
  -2   2   5      59239.75      59244.44       997.46 o
  -1   2   5          3.39         -9.97        46.78 o
   0   2   5      64406.09      66038.73      1663.87 o
   1   2   5       8367.61       8234.06       238.64 o
   2   2   5      10136.21      10288.17       258.73 o
   3   2   5      15396.05      15510.40       396.53 o
   4   2   5         85.44         62.94        66.47 o
   5   2   5       2335.35       2173.04       175.90 o
   6   2   5          7.30        -45.65        85.45 o
   7   2   5         57.83         35.44        93.62 o
   8   2   5        388.69        537.83       125.11 o
   9   2   5         76.15        101.39       171.70 o
  10   2   5       2304.40       2581.88       222.85 o
 -10   3   5         33.36        254.37       204.39 o
  -9   3   5       2189.83       2427.20       207.98 o
  -8   3   5          1.57        136.49       204.45 o
  -7   3   5       5296.42       5477.63       377.87 o
  -6   3   5        717.46        840.04        82.50 o
  -5   3   5       6658.16       6621.86       193.02 o
  -4   3   5       7422.55       7559.47       238.65 o
  -3   3   5       4091.73       3744.62       131.49 o
  -2   3   5      15904.90      14652.25       467.12 o
  -1   3   5        184.39        295.27        57.52 o
   0   3   5      12214.01      11829.71       318.58 o
   1   3   5       1764.01       1590.02        96.92 o
   2   3   5       7176.77       6917.47       294.29 o
   3   3   5       1299.75       1301.51       144.21 o
   4   3   5       1743.40       1579.77       114.35 o
   5   3   5        961.03        926.03       108.05 o
   6   3   5       1169.72       1074.68       123.49 o
   7   3   5       1107.73       1018.60       133.37 o
   8   3   5       2047.84       2106.20       197.61 o
   9   3   5        916.85       1120.37       190.54 o
  -8   4   5       1157.05        974.90       172.62 o
  -7   4   5        187.25        327.91       133.53 o
  -6   4   5       1093.05        886.70       168.77 o
  -5   4   5          7.44         61.33       128.98 o
  -4   4   5         49.90        218.05        96.82 o
  -3   4   5         27.22        116.66        65.44 o
  -2   4   5          6.62        -41.42        91.90 o
  -1   4   5        701.49        660.92       207.40 o
   0   4   5        389.74        324.00        62.03 o
   1   4   5       1405.39       1680.78       118.10 o
   2   4   5       2613.26       2564.68       387.74 o
   3   4   5         40.62        120.36       128.96 o
   4   4   5       5384.57       6137.50       353.05 o
   5   4   5        750.68        792.23       159.34 o
   6   4   5       2820.90       2940.50       400.95 o
   7   4   5       1960.39       1599.22       324.90 o
  -5   5   5       1296.46        824.54       275.91 o
  -4   5   5         72.10        484.96       240.89 o
  -3   5   5        522.11        747.07       235.58 o
  -2   5   5       1337.84       1147.02       201.62 o
  -1   5   5        223.65        332.70       114.63 o
   0   5   5        642.26        944.59       211.17 o
   1   5   5       1815.28       1867.43       240.61 o
   2   5   5        224.55        320.52       310.91 o
   3   5   5       1151.95       1403.25       160.85 o
   4   5   5       1555.61       2034.78       199.26 o
 -11   0   6       3707.85       3633.25       223.01 o
 -10   0   6       2767.97       3048.48       174.60 o
  -9   0   6       4544.03       4813.38       259.34 o
  -8   0   6         48.44        146.27        61.00 o
  -7   0   6       1324.46       1403.20        74.75 o
  -6   0   6        631.00        561.66        51.25 o
  -5   0   6          7.04        -41.04        41.04 o
  -4   0   6       6808.23       6783.51       130.88 o
  -3   0   6          2.68          1.48        44.61 o
  -2   0   6      27003.01      26625.70       712.55 o
  -1   0   6      22353.86      23057.58       601.41 o
   0   0   6      16903.37      16516.67       589.65 o
   1   0   6      75804.70      76058.52      3247.74 o
   2   0   6       1543.76       1443.79       141.41 o
   3   0   6      59974.79      63577.38      2187.96 o
   4   0   6      37420.01      38573.29      1261.24 o
   5   0   6      14710.61      14550.55       655.98 o
   6   0   6      39004.02      40985.95      1443.20 o
   7   0   6          0.48       -178.28       178.28 o
   8   0   6      14460.50      15536.73      1000.69 o
   9   0   6       1460.91       1725.48       291.82 o
  10   0   6       1422.21       1824.17       335.33 o
  11   0   6        989.76        852.13       233.46 o
 -11   1   6        865.65       1087.30       147.25 o
 -10   1   6       1750.18       1649.08       140.50 o
  -9   1   6       4732.39       4556.18       179.86 o
  -8   1   6        297.91        183.87        48.36 o
  -7   1   6       4177.62       4135.33        99.61 o
  -6   1   6         76.24         77.50        43.26 o
  -5   1   6        590.34        591.52        29.76 o
  -4   1   6        391.40        296.61        54.01 o
  -3   1   6       2414.85       2415.93        77.18 o
  -2   1   6       7569.58       7283.68       136.42 o
  -1   1   6      12273.87      12109.80       214.98 o
   0   1   6       6113.46       6119.83       158.35 o
   1   1   6      34333.09      36594.35       844.63 o
   2   1   6        553.74        429.96        79.79 o
   3   1   6      32163.74      30151.64       742.79 o
   4   1   6      10435.88      10077.46       308.34 o
   5   1   6       7108.00       8242.22       285.79 o
   6   1   6      14404.40      15229.94       490.87 o
   7   1   6          0.15        118.16       106.77 o
   8   1   6       5867.25       5250.03       308.61 o
   9   1   6       1162.13       1105.46       199.60 o
  10   1   6       1148.39       1501.01       298.72 o
 -11   2   6         21.14         82.86       120.64 o
 -10   2   6        528.12        616.76       193.19 o
  -9   2   6          0.23        -99.15        99.15 o
  -8   2   6       1820.84       1771.67       141.13 o
  -7   2   6        483.74        530.19       216.43 o
  -6   2   6       1892.84       1855.19       149.13 o
  -5   2   6       3672.35       4001.01       160.72 o
  -4   2   6        549.83        547.95        94.27 o
  -3   2   6       5120.63       4996.16       102.25 o
  -2   2   6        861.76        822.70        62.61 o
  -1   2   6       3546.38       3457.28        93.28 o
   0   2   6       3093.87       2679.08       102.60 o
   1   2   6        811.36        928.08        76.23 o
   2   2   6        832.15        754.57       126.58 o
   3   2   6          0.40        -48.86        48.86 o
   4   2   6          1.40        133.09       124.46 o
   5   2   6         19.61         12.07       113.65 o
   6   2   6         27.59        160.65       310.93 o
   7   2   6        251.55        225.75       133.63 o
   8   2   6         53.95        -11.79       103.83 o
   9   2   6        248.30        310.18       115.83 o
  10   2   6        425.48        612.18       151.47 o
 -10   3   6          3.02        250.87       165.23 o
  -9   3   6       2029.90       1136.52       316.23 o
  -8   3   6       1148.08       1061.18       214.85 o
  -7   3   6         75.45        381.37       131.73 o
  -6   3   6       1586.22       1831.09       169.10 o
  -5   3   6       1793.00       1842.08        76.82 o
  -4   3   6         73.33         64.53        68.74 o
  -3   3   6       2147.80       2078.19        90.36 o
  -2   3   6       5675.92       5335.43       134.62 o
  -1   3   6        272.06        224.93        42.50 o
   0   3   6       6350.99       5910.58       182.27 o
   1   3   6       9296.12       8977.50       372.08 o
   2   3   6        347.35        427.46        61.46 o
   3   3   6      10384.80      11261.00       899.00 o
   4   3   6       2402.63       2453.40       190.25 o
   5   3   6       1537.30       1429.95       105.84 o
   6   3   6       4295.15       4427.92       244.55 o
   7   3   6        431.49        271.96       607.53 o
   8   3   6        936.14       1117.65       197.75 o
   9   3   6       1546.39       1229.16       617.08 o
  -8   4   6          3.84        336.30       368.23 o
  -7   4   6        430.63        590.44       146.96 o
  -6   4   6         73.47        285.56       122.47 o
  -5   4   6          4.57        235.84       199.41 o
  -4   4   6        538.48        498.51       151.63 o
  -3   4   6         12.03        158.11        81.01 o
  -2   4   6       2629.47       2522.07       139.49 o
  -1   4   6       2345.76       2254.33       132.02 o
   0   4   6       1993.10       2170.68       131.26 o
   1   4   6       9476.31       9597.11       392.50 o
   2   4   6         99.61        166.72       138.96 o
   3   4   6       9234.85       9620.75       343.46 o
   4   4   6       4360.19       4999.56       246.70 o
   5   4   6       2326.71       2462.35       190.93 o
   6   4   6       5619.24       6339.21       836.72 o
   7   4   6         13.42        -63.23       135.04 o
  -5   5   6       1472.49       1933.47       423.41 o
  -4   5   6        144.10        112.55       144.73 o
  -3   5   6       2443.82       2893.47       314.64 o
  -2   5   6         67.99         73.01       125.98 o
  -1   5   6       2485.58       2446.11       274.25 o
   0   5   6         23.13        202.05       155.56 o
   1   5   6       2190.91       1590.95       347.54 o
   2   5   6        552.06        840.58       257.66 o
   3   5   6       1513.31       1607.12       155.82 o
   4   5   6       1199.33       1437.33       305.62 o
 -11   1   7       3369.71       3289.79       210.96 o
 -10   1   7         84.26        284.03       122.16 o
  -9   1   7       7597.62       8110.91       220.15 o
  -8   1   7       4763.37       4461.70       129.96 o
  -7   1   7       3065.60       3319.91        91.51 o
  -6   1   7      15542.44      15770.32       243.30 o
  -5   1   7       1724.90       1660.11        81.68 o
  -4   1   7      13876.51      13621.04       201.03 o
  -3   1   7      13698.43      14098.68       259.91 o
  -2   1   7        898.27        842.83        49.16 o
  -1   1   7      15926.06      17219.90       307.97 o
   0   1   7        426.67        501.38        57.65 o
   1   1   7        695.80        737.19        78.77 o
   2   1   7        135.82        -13.31        72.04 o
   3   1   7       1676.97       1554.02       111.47 o
   4   1   7       1582.03       1441.52       139.18 o
   5   1   7          7.23         40.23        93.38 o
   6   1   7       6470.17       6221.89       286.41 o
   7   1   7       2756.01       2739.40       375.66 o
   8   1   7       2155.78       1779.38       164.68 o
   9   1   7       5685.36       5805.27       353.09 o
  10   1   7          2.66         97.63       241.95 o
 -11   2   7       4751.47       4932.50       291.01 o
 -10   2   7        548.89        799.14       145.31 o
  -9   2   7       8445.46       9069.96       375.06 o
  -8   2   7      11584.68      11156.81       357.90 o
  -7   2   7       3940.94       3969.08       227.15 o
  -6   2   7      29805.39      31737.76       971.70 o
  -5   2   7        733.69        577.46        90.52 o
  -4   2   7      22127.87      22323.07       434.15 o
  -3   2   7      13826.91      13916.99       250.75 o
  -2   2   7       4090.63       4108.23        92.75 o
  -1   2   7       5865.05       5646.31       135.21 o
   0   2   7        763.24        598.10        83.15 o
   1   2   7          4.40         70.71        56.37 o
   2   2   7         24.84        102.93        39.90 o
   3   2   7        545.23        102.13       136.82 o
   4   2   7       8497.82       9076.10       562.96 o
   5   2   7         11.90         22.36       138.00 o
   6   2   7       8622.40       7267.07       435.61 o
   7   2   7       6442.07       7021.87       712.05 o
   8   2   7       2196.71       2298.37       358.89 o
   9   2   7       9610.94      10225.28       529.29 o
  10   2   7        220.34        484.54       122.75 o
 -10   3   7        383.60        115.67       236.64 o
  -9   3   7       2881.20       3066.82       246.08 o
  -8   3   7       2462.24       2681.07       171.50 o
  -7   3   7       1867.84       1846.28       238.91 o
  -6   3   7       7984.90       8358.14       382.25 o
  -5   3   7        139.92        225.39       103.62 o
  -4   3   7      11723.30      11629.32       376.39 o
  -3   3   7        314.64        359.66        50.93 o
  -2   3   7       6130.47       5861.20       202.50 o
  -1   3   7       3167.77       3273.25       102.29 o
   0   3   7       3932.99       3922.40       152.07 o
   1   3   7       2745.13       2643.28       136.68 o
   2   3   7       2585.52       2351.61       136.27 o
   3   3   7       1756.99       1445.97       256.81 o
   4   3   7       1460.54       1236.22       175.22 o
   5   3   7       3700.85       3579.20       190.17 o
   6   3   7       1600.62       1550.57       171.55 o
   7   3   7       3153.00       3172.16       220.78 o
   8   3   7        121.07         41.07       209.05 o
   9   3   7       2646.53       2820.20       363.98 o
  -8   4   7         66.24        220.19       137.12 o
  -7   4   7        163.18        233.09       125.90 o
  -6   4   7         12.60       -122.26       122.26 o
  -5   4   7        616.22        409.29       142.09 o
  -4   4   7        426.53        533.77        85.95 o
  -3   4   7        494.48        382.91        94.00 o
  -2   4   7       3956.78       3766.07       209.69 o
  -1   4   7         44.48         99.66       116.28 o
   0   4   7       5912.99       5942.41       368.48 o
   1   4   7       1280.26       1493.63        94.92 o
   2   4   7       3439.29       3959.91       307.50 o
   3   4   7       4358.54       4257.58       272.10 o
   4   4   7        524.48        563.14       305.48 o
   5   4   7       3195.13       3027.51       317.31 o
   6   4   7        261.50        577.45       202.81 o
   7   4   7       1551.63       1501.45       194.32 o
  -5   5   7        653.57        686.58       278.03 o
  -4   5   7        147.82        391.39       132.54 o
  -3   5   7       2289.68       2499.02       510.96 o
  -2   5   7        710.58        333.28       128.93 o
  -1   5   7        640.19        744.94       178.28 o
   0   5   7       2756.60       2475.97       298.68 o
   1   5   7        329.18        220.63       135.34 o
   2   5   7       1071.08       1243.07       210.60 o
   3   5   7       1839.75       2410.76       198.36 o
 -11   0   8        603.87        755.26       207.46 o
 -10   0   8         26.24        -65.17       129.46 o
  -9   0   8         27.70        114.02       110.42 o
  -8   0   8       1366.41       1357.74        87.66 o
  -7   0   8       1017.69        811.28        81.47 o
  -6   0   8      11754.70      11862.32       269.10 o
  -5   0   8      14451.35      13909.55       299.38 o
  -4   0   8       6602.67       6602.56       148.65 o
  -3   0   8      54419.44      53519.07       925.92 o
  -2   0   8       7527.35       7361.68       202.53 o
  -1   0   8      68230.66      69384.45      2607.53 o
   0   0   8      68330.14      73086.38      1951.06 o
   1   0   8      14536.37      13257.26       472.23 o
   2   0   8      74674.69      76928.26      2591.14 o
   3   0   8       1079.90        883.26       155.46 o
   4   0   8      22420.80      22722.01       834.48 o
   5   0   8       6441.82       6879.63       497.69 o
   6   0   8       1400.69       1639.52       297.13 o
   7   0   8       1109.16       1012.37       264.23 o
   8   0   8         19.60        236.64       197.38 o
   9   0   8         71.53       -152.81       152.81 o
  10   0   8        419.73        772.54       228.15 o
 -11   1   8        265.65        307.52       117.50 o
 -10   1   8         85.45        254.79       102.44 o
  -9   1   8        348.22        235.13        58.27 o
  -8   1   8       2415.36       2388.12       119.54 o
  -7   1   8       1149.13       1179.24        50.79 o
  -6   1   8       4442.04       4201.61       150.02 o
  -5   1   8      12810.12      12862.15       244.26 o
  -4   1   8       1723.12       1674.56        58.65 o
  -3   1   8      36557.75      36855.51       525.63 o
  -2   1   8       2095.65       2079.73        85.03 o
  -1   1   8      30270.30      29904.10       528.38 o
   0   1   8      20327.31      20507.15       594.72 o
   1   1   8       6341.94       6267.79       298.89 o
   2   1   8      25014.46      23961.79      1639.10 o
   3   1   8        303.68        254.83        79.03 o
   4   1   8      10513.95       9383.66       420.88 o
   5   1   8       2138.85       2289.87       180.59 o
   6   1   8       1621.04       1808.35       330.03 o
   7   1   8        911.58        740.99       334.27 o
   8   1   8        646.02        351.75       175.09 o
   9   1   8         33.56        -54.84       157.05 o
  10   1   8        755.35        398.86       166.19 o
 -11   2   8        501.96        377.78       271.66 o
 -10   2   8        480.20        548.42       126.48 o
  -9   2   8       1145.66        971.93       115.58 o
  -8   2   8          3.77         54.75        79.12 o
  -7   2   8       1741.09       1779.51       122.63 o
  -6   2   8        551.03        667.06       102.32 o
  -5   2   8        875.89        969.39        76.06 o
  -4   2   8        780.32        807.07        70.91 o
  -3   2   8        122.64        156.09        44.63 o
  -2   2   8        136.54        177.45        43.74 o
  -1   2   8        183.33        246.93        40.49 o
   0   2   8        111.69         -7.19        68.13 o
   1   2   8        552.89        521.40        67.47 o
   2   2   8          5.64         33.70        36.53 o
   3   2   8        791.51        934.98       137.53 o
   4   2   8        613.87        555.01       135.44 o
   5   2   8        363.13        278.98       135.66 o
   6   2   8       1845.73       1542.88       206.93 o
   7   2   8          7.90        -17.85       147.13 o
   8   2   8       1245.06        775.07       160.17 o
   9   2   8        220.23        190.50       121.94 o
  -9   3   8        850.47       1090.36       182.82 o
  -8   3   8        476.34        875.20       132.04 o
  -7   3   8        661.83        669.54       116.73 o
  -6   3   8       3902.58       3911.28       354.28 o
  -5   3   8       1256.83       1134.69       168.46 o
  -4   3   8       4119.26       4278.86       127.57 o
  -3   3   8      10359.16       9938.62       302.69 o
  -2   3   8          5.02         28.03        36.13 o
  -1   3   8      11089.13      11485.89       368.52 o
   0   3   8       5827.88       5733.08       213.11 o
   1   3   8        958.00        676.60        78.80 o
   2   3   8       7714.16       7610.80       348.92 o
   3   3   8       2696.43       2719.28       188.50 o
   4   3   8       1424.29       1635.57       144.89 o
   5   3   8       4252.98       3935.98       244.74 o
   6   3   8        330.10        299.22        90.23 o
   7   3   8        625.16        417.96       172.11 o
   8   3   8        866.10        950.83       184.77 o
  -8   4   8        253.64        556.06       327.90 o
  -7   4   8        129.09         -6.51       121.98 o
  -6   4   8       1634.71       1385.38       200.22 o
  -5   4   8       2264.54       1966.37       235.57 o
  -4   4   8        687.53        791.49        93.41 o
  -3   4   8       8346.89       8554.58       578.04 o
  -2   4   8        760.88        781.02       211.11 o
  -1   4   8       8563.37       9219.50       445.96 o
   0   4   8       6585.03       6333.11       384.97 o
   1   4   8       1477.94       1654.97       133.84 o
   2   4   8       8183.68       9266.82       470.86 o
   3   4   8        238.24        340.02       125.66 o
   4   4   8       2616.49       2389.29       450.84 o
   5   4   8        988.07        756.25       174.09 o
   6   4   8        203.27        313.05       247.25 o
   7   4   8         88.12       -155.76       155.76 o
  -4   5   8         20.39        314.91       167.29 o
  -3   5   8       2134.37       2189.17       405.90 o
  -2   5   8        447.37        716.77       366.64 o
  -1   5   8       1593.85       1443.74       173.67 o
   0   5   8       1513.89       1431.65       760.34 o
   1   5   8        941.74        783.59       208.45 o
   2   5   8       1934.08       1663.57       251.77 o
   3   5   8        333.24        416.23       119.59 o
 -11   1   9        240.09         16.48       110.84 o
 -10   1   9       4319.48       4071.76       205.78 o
  -9   1   9       1329.60       1641.58       249.36 o
  -8   1   9       2178.21       1936.41       105.07 o
  -7   1   9       6557.36       6888.94       179.34 o
  -6   1   9          7.35         80.01        64.56 o
  -5   1   9       2525.83       2523.85        93.95 o
  -4   1   9       1200.51       1270.45        56.82 o
  -3   1   9        572.83        559.37       102.27 o
  -2   1   9         45.04        -10.73        41.27 o
  -1   1   9       2516.19       2416.49        81.17 o
   0   1   9      12840.28      12734.99       296.26 o
   1   1   9         14.11        -34.92        62.23 o
   2   1   9      14805.69      15551.71       471.98 o
   3   1   9      14406.22      14499.48       605.63 o
   4   1   9       4317.35       4588.89       468.51 o
   5   1   9      21064.95      20533.99      1186.93 o
   6   1   9        370.65        492.84       174.25 o
   7   1   9       7404.75       7748.65       900.41 o
   8   1   9       4241.00       4255.99       592.67 o
   9   1   9        469.18        875.35       199.90 o
  10   1   9       2226.98       2531.88       756.09 o
 -10   2   9       8473.51       8330.41       394.05 o
  -9   2   9        403.29        543.04        99.68 o
  -8   2   9       8027.88       8099.44       274.51 o
  -7   2   9       3062.66       3141.46       146.43 o
  -6   2   9        879.50        940.60        68.36 o
  -5   2   9       3346.67       3388.55       107.99 o
  -4   2   9          6.92         -7.32        59.74 o
  -3   2   9          9.94         59.03        48.74 o
  -2   2   9       1307.40       1272.59       115.01 o
  -1   2   9        659.26        676.68        70.22 o
   0   2   9       7608.11       7801.40       224.53 o
   1   2   9       2516.98       2330.25       208.83 o
   2   2   9      16079.69      17113.74       620.78 o
   3   2   9      12971.79      14570.83       555.41 o
   4   2   9       2155.32       2129.73       391.04 o
   5   2   9      20134.26      22186.19      1049.51 o
   6   2   9       2171.32       2097.57       220.23 o
   7   2   9      10889.64      10734.66       619.02 o
   8   2   9       5767.81       5158.53      1142.36 o
   9   2   9       1035.25       1097.79       189.42 o
  -9   3   9          0.04        150.89       105.71 o
  -8   3   9       3383.81       2997.24       190.01 o
  -7   3   9        858.92        599.44       137.79 o
  -6   3   9       2937.81       3236.85       203.79 o
  -5   3   9        735.99        973.15       119.52 o
  -4   3   9       1196.23       1127.16        52.25 o
  -3   3   9        799.02        806.67        61.77 o
  -2   3   9       2265.28       2094.10       104.67 o
  -1   3   9       1778.38       1945.61       119.94 o
   0   3   9       6361.05       5954.25       232.50 o
   1   3   9       3371.16       3444.53       376.32 o
   2   3   9       2882.78       2682.19       310.26 o
   3   3   9       9732.10      10550.56       928.03 o
   4   3   9        267.73        376.77       109.41 o
   5   3   9       8996.86       9508.35       630.49 o
   6   3   9        690.16       1035.02       198.96 o
   7   3   9       3284.21       3124.04       328.60 o
   8   3   9       2591.09       2160.33       315.63 o
  -7   4   9        592.19        793.29       296.53 o
  -6   4   9       3036.79       2645.22       271.23 o
  -5   4   9        115.58        -52.04       205.34 o
  -4   4   9       5839.49       5220.31       363.69 o
  -3   4   9       2503.17       3009.86       245.34 o
  -2   4   9       2577.97       2669.72       162.54 o
  -1   4   9       5211.49       5075.73       358.94 o
   0   4   9         12.03         92.54       104.85 o
   1   4   9       4632.78       4619.38       289.07 o
   2   4   9        697.45        805.83       332.15 o
   3   4   9        897.40       1204.14       306.15 o
   4   4   9        574.75        506.29       128.72 o
   5   4   9         59.26        -16.83       166.80 o
   6   4   9         18.13        232.28       147.92 o
  -4   5   9       1625.46       2149.06       261.08 o
  -3   5   9        619.64        574.89       237.70 o
  -2   5   9        418.58        241.56       148.82 o
  -1   5   9       2056.70       2224.87       420.23 o
   0   5   9        335.97        418.50       162.36 o
   1   5   9        646.47       1138.23       197.28 o
   2   5   9       1828.41       1766.99       326.84 o
   3   5   9         83.34          8.49       181.46 o
 -11   0  10        525.49       1544.02       558.18 o
 -10   0  10       3520.17       3600.01       425.00 o
  -9   0  10       9623.79       9611.99       395.63 o
  -8   0  10        766.34        735.40       115.89 o
  -7   0  10      29790.39      30494.30       702.00 o
  -6   0  10       6794.09       6799.89       296.23 o
  -5   0  10      26901.95      27243.62       590.68 o
  -4   0  10      49798.45      50085.26       972.89 o
  -3   0  10       4695.85       4570.09       196.40 o
  -2   0  10      57244.21      58939.96      1365.01 o
  -1   0  10       2653.76       2412.80       127.16 o
   0   0  10      19783.06      20742.21       754.46 o
   1   0  10       4949.45       4902.38       201.48 o
   2   0  10        347.30        254.09       119.32 o
   3   0  10        887.93        674.91       269.54 o
   4   0  10        209.31        412.80       261.05 o
   5   0  10        865.88        964.61       265.29 o
   6   0  10       3554.81       4444.22       429.78 o
   7   0  10        277.36        -89.14       252.56 o
   8   0  10       6114.64       6997.42       660.05 o
   9   0  10       1519.44       1388.02       274.85 o
  10   0  10       4036.54       3810.70       527.41 o
 -11   1  10       1017.71       1122.72       152.25 o
 -10   1  10       1246.50       1014.97       188.87 o
  -9   1  10       4743.22       4585.86       212.91 o
  -8   1  10        313.88        190.09        93.05 o
  -7   1  10      12702.28      12984.96       433.56 o
  -6   1  10       2358.77       2438.37       109.65 o
  -5   1  10      14655.18      15054.71       310.89 o
  -4   1  10      13834.18      13560.73       223.53 o
  -3   1  10       2643.49       2413.06        84.50 o
  -2   1  10      21774.42      21468.55       389.90 o
  -1   1  10       1410.86       1352.59        74.35 o
   0   1  10       9454.72       9117.93       218.87 o
   1   1  10       5018.10       4783.44       263.31 o
   2   1  10       1742.56       1580.16       100.20 o
   3   1  10        429.50        397.43       137.91 o
   4   1  10        356.06        564.77       145.94 o
   5   1  10         48.84         90.72       134.31 o
   6   1  10       2096.85       2335.42       882.37 o
   7   1  10          1.16        201.01       168.20 o
   8   1  10       4334.02       4247.67       420.76 o
   9   1  10        575.84        525.78       182.70 o
  10   1  10       1707.60       1759.37       275.29 o
 -10   2  10        135.22        -67.79       111.94 o
  -9   2  10        236.92        307.77       149.42 o
  -8   2  10        282.56        330.51       108.17 o
  -7   2  10         99.30        173.05       106.76 o
  -6   2  10          7.18         96.82        68.58 o
  -5   2  10         85.80        143.05        37.05 o
  -4   2  10        116.70         77.40        63.36 o
  -3   2  10        485.35        418.88        46.27 o
  -2   2  10          0.38         89.89        85.47 o
  -1   2  10       1397.76       1516.99        79.65 o
   0   2  10       1047.52       1144.22        94.93 o
   1   2  10        822.90        914.50        74.07 o
   2   2  10       3765.22       3924.24       189.42 o
   3   2  10          7.93         60.06       146.32 o
   4   2  10       3864.97       4379.92       293.11 o
   5   2  10        750.80        366.81       189.42 o
   6   2  10        886.17        825.19       204.93 o
   7   2  10       1314.26       1358.56       217.72 o
   8   2  10          0.08         59.23       275.91 o
   9   2  10        818.56       1122.98       263.70 o
  -9   3  10       1049.63       1375.58       163.56 o
  -8   3  10        594.82        730.40       170.91 o
  -7   3  10       5024.45       4972.16       246.11 o
  -6   3  10        548.23        607.49       114.99 o
  -5   3  10       3999.89       4138.46       217.50 o
  -4   3  10       5023.27       4865.11       203.71 o
  -3   3  10         36.08        204.43        51.23 o
  -2   3  10       5318.37       5088.50       204.68 o
  -1   3  10       4881.37       5029.96       212.97 o
   0   3  10        107.14         90.94        68.58 o
   1   3  10       5122.19       5848.15       303.40 o
   2   3  10       1737.03       1928.19       530.59 o
   3   3  10         78.48        420.79       296.01 o
   4   3  10       1516.39       1523.72       228.89 o
   5   3  10       1635.78       1840.47       168.43 o
   6   3  10          5.23        367.17       227.09 o
   7   3  10       1231.65        950.27       444.63 o
   8   3  10       1384.46       1570.51       249.31 o
  -7   4  10       5061.30       4791.96       504.42 o
  -6   4  10        789.44        917.58       178.72 o
  -5   4  10       4707.29       4054.04       301.57 o
  -4   4  10       6061.04       5468.31       609.65 o
  -3   4  10        783.35       1043.66       182.38 o
  -2   4  10       7034.10       7083.54       689.14 o
  -1   4  10        561.95        445.92       120.81 o
   0   4  10       2559.90       2890.07       230.54 o
   1   4  10       1074.06       1375.15       188.31 o
   2   4  10         91.20        273.77       142.92 o
   3   4  10         78.43       -102.56       154.64 o
   4   4  10         29.09       -102.75       102.75 o
   5   4  10        239.73        289.22       174.88 o
   6   4  10        626.82        932.64       255.74 o
  -3   5  10        834.53        850.83       192.62 o
  -2   5  10       1885.27       2624.23       351.25 o
  -1   5  10        353.92        493.13       195.79 o
   0   5  10       1946.49       1956.82       414.92 o
   1   5  10         38.39        237.98       176.17 o
   2   5  10       1697.50       1535.50       785.27 o
 -11   1  11        914.92        383.64       151.59 o
 -10   1  11          4.46        -26.48       119.88 o
  -9   1  11        494.29        312.29       100.46 o
  -8   1  11          5.97        136.89        71.21 o
  -7   1  11        299.18        265.69       116.45 o
  -6   1  11       1018.87        944.32        69.09 o
  -5   1  11        693.85        655.49        23.03 o
  -4   1  11       7054.92       7209.11       149.46 o
  -3   1  11       2675.77       2642.00        74.44 o
  -2   1  11      12877.86      12782.81       253.84 o
  -1   1  11      18095.53      18344.53       403.63 o
   0   1  11       1646.25       1400.88        92.80 o
   1   1  11      27387.51      25690.22       725.61 o
   2   1  11       3085.96       2512.67       203.30 o
   3   1  11      10486.44       9506.87       425.83 o
   4   1  11       7696.87       7732.66       355.88 o
   5   1  11          7.90        221.08       162.57 o
   6   1  11       4712.30       4823.63       447.82 o
   7   1  11       1033.39       1463.27       361.86 o
   8   1  11        421.65        348.12       144.24 o
   9   1  11        468.91        568.62       239.30 o
 -10   2  11        144.74        145.20       187.63 o
  -9   2  11        149.33        448.08       110.43 o
  -8   2  11         44.37         54.42        93.59 o
  -7   2  11        339.97        384.18        80.06 o
  -6   2  11       1459.15       1343.16       109.33 o
  -5   2  11        289.13        358.87        66.44 o
  -4   2  11      14976.51      15488.66       430.11 o
  -3   2  11       1739.07       1799.89       124.34 o
  -2   2  11      15022.60      14850.71       373.41 o
  -1   2  11      27581.34      28277.66       754.86 o
   0   2  11       1733.39       1710.22       160.98 o
   1   2  11      39939.52      38122.16      1489.16 o
   2   2  11       6575.60       6209.46       247.08 o
   3   2  11      15714.29      15629.25       533.81 o
   4   2  11      20756.03      22327.72       869.67 o
   5   2  11       1434.01       1365.43       286.52 o
   6   2  11       9050.66       8704.24       469.60 o
   7   2  11        435.66        272.54       166.85 o
   8   2  11       1272.86       1094.37       208.27 o
   9   2  11        203.52        239.65       201.62 o
  -9   3  11        508.88        550.67       158.07 o
  -8   3  11       1537.00       1635.15       162.09 o
  -7   3  11        706.29        619.63       114.93 o
  -6   3  11       2078.66       2196.70       153.26 o
  -5   3  11       1495.01       1906.12       158.68 o
  -4   3  11       2033.97       2007.38       190.69 o
  -3   3  11       5999.85       5905.55       361.23 o
  -2   3  11       2257.72       2084.11       162.21 o
  -1   3  11       7981.65       8307.64       357.48 o
   0   3  11         11.72        310.28       134.47 o
   1   3  11       8753.20       8921.72       414.63 o
   2   3  11       1760.42       1567.94       174.51 o
   3   3  11       5739.06       6529.72       555.46 o
   4   3  11       2722.74       2450.62       191.69 o
   5   3  11       1118.55       1111.94       739.64 o
   6   3  11       2724.51       2474.73       243.55 o
   7   3  11        253.32        112.43       168.81 o
   8   3  11       1219.20       1676.66       356.56 o
  -7   4  11       1365.16       1183.78       179.74 o
  -6   4  11        634.16        694.04       181.97 o
  -5   4  11       2911.48       2397.19       317.02 o
  -4   4  11          4.11       -137.16       139.16 o
  -3   4  11       1776.55       1574.33       250.99 o
  -2   4  11        550.21        560.45       103.04 o
  -1   4  11        901.08       1014.93       139.02 o
   0   4  11        198.70        128.00       190.25 o
   1   4  11        274.39        632.36       184.79 o
   2   4  11         31.47         69.23       109.05 o
   3   4  11        203.18        267.19       109.86 o
   4   4  11         27.63        -43.52       158.82 o
   5   4  11        749.56        877.25       458.43 o
   6   4  11         26.71        257.87       284.40 o
  -3   5  11        245.19        186.77       223.91 o
  -2   5  11       1762.18       1286.81       243.54 o
  -1   5  11        526.24        234.22       202.69 o
   0   5  11        447.70        533.77       262.11 o
   1   5  11       1465.74       1913.78       233.57 o
 -11   0  12       7047.20       5944.73       771.48 o
 -10   0  12       3857.44       3233.68       417.57 o
  -9   0  12       7153.10       7376.40       375.52 o
  -8   0  12      16606.07      15915.54       553.12 o
  -7   0  12        504.29        427.72        67.59 o
  -6   0  12      20856.17      21049.01       541.33 o
  -5   0  12       2413.99       2423.86       111.41 o
  -4   0  12       5975.25       5991.01       170.46 o
  -3   0  12       4167.32       4440.73       178.77 o
  -2   0  12         17.43        155.23        86.72 o
  -1   0  12        159.20          3.30        82.32 o
   0   0  12         10.80        -69.09        69.09 o
   1   0  12       3619.53       3498.01       169.42 o
   2   0  12       9297.21      10163.98       533.77 o
   3   0  12        739.79        858.49       298.19 o
   4   0  12      24391.64      21296.81      1151.38 o
   5   0  12       2418.03       1505.81       320.48 o
   6   0  12       9808.77       9248.18       588.95 o
   7   0  12      14362.07      13385.72      1143.95 o
   8   0  12        563.20        912.61       296.07 o
   9   0  12      10442.10       9472.09       894.57 o
 -11   1  12       4402.67       4733.05       637.86 o
 -10   1  12       1112.63        743.70       145.59 o
  -9   1  12       3474.42       3417.38       182.59 o
  -8   1  12       6231.62       6541.57       237.50 o
  -7   1  12        394.20        464.97       177.83 o
  -6   1  12       8427.44       8491.54       276.36 o
  -5   1  12        851.62        817.99        38.43 o
  -4   1  12       4004.92       3890.88       110.62 o
  -3   1  12       1266.60       1310.92        61.15 o
  -2   1  12        894.90       1053.24        64.51 o
  -1   1  12        100.39         22.40        49.64 o
   0   1  12       3010.87       3175.53       206.99 o
   1   1  12        303.21        321.42        83.70 o
   2   1  12       7106.77       7343.67       309.10 o
   3   1  12        201.99        180.76       253.09 o
   4   1  12       7892.75       7068.53       382.25 o
   5   1  12       5441.25       4939.30       959.31 o
   6   1  12       4217.83       3947.00       305.19 o
   7   1  12       6489.71       6077.08       373.53 o
   8   1  12         28.10        -57.76       180.84 o
   9   1  12       4175.11       3631.52       749.72 o
 -10   2  12         10.98        249.54       109.54 o
  -9   2  12        176.10        303.55       112.89 o
  -8   2  12         32.21        -11.02        75.76 o
  -7   2  12        731.31        735.76        92.54 o
  -6   2  12         86.39         96.73        60.96 o
  -5   2  12        850.17        902.68       111.92 o
  -4   2  12       1892.82       2158.04       133.09 o
  -3   2  12        168.02        175.90        73.56 o
  -2   2  12       4647.03       4405.27       175.87 o
  -1   2  12        227.90        159.92        68.87 o
   0   2  12       2905.80       3040.12       164.96 o
   1   2  12       1884.33       1788.31       177.53 o
   2   2  12        511.05        693.99       198.60 o
   3   2  12       1867.73       2133.61       148.63 o
   4   2  12          8.04        -40.37       236.64 o
   5   2  12        594.76        686.15       187.83 o
   6   2  12        129.59        194.97       167.98 o
   7   2  12        243.78        246.90       135.82 o
   8   2  12          3.10        -79.49       148.11 o
  -9   3  12        867.11        611.52       126.64 o
  -8   3  12       2470.91       2590.37       230.87 o
  -7   3  12        135.50        316.33        93.56 o
  -6   3  12       1834.26       1754.54       166.31 o
  -5   3  12       3564.99       3386.63       348.33 o
  -4   3  12          1.00        -62.19        62.19 o
  -3   3  12       2796.37       2611.51       129.92 o
  -2   3  12       1993.96       2029.15       112.11 o
  -1   3  12         36.49         76.72        80.32 o
   0   3  12       1216.47       1233.60       161.48 o
   1   3  12       2930.99       2677.21       203.44 o
   2   3  12        377.80         74.46       122.14 o
   3   3  12       1878.12       1448.24       260.19 o
   4   3  12       3514.16       3268.39       256.68 o
   5   3  12        119.88        -79.41       166.42 o
   6   3  12       2838.20       3523.37       776.25 o
   7   3  12       2154.47       1818.01       223.66 o
  -7   4  12         48.29         66.85       236.64 o
  -6   4  12       3131.52       3181.45       440.92 o
  -5   4  12        515.17        227.61       131.39 o
  -4   4  12        772.38        748.30       192.72 o
  -3   4  12        614.55        650.50       238.77 o
  -2   4  12          2.58          5.46       165.71 o
  -1   4  12         46.58         26.05       118.92 o
   0   4  12         43.73        349.27       113.31 o
   1   4  12        813.02        925.55       155.12 o
   2   4  12       1619.93       1680.41       323.03 o
   3   4  12        112.95        355.96       145.31 o
   4   4  12       3776.04       3165.23       339.21 o
   5   4  12        679.26        801.27       200.74 o
  -2   5  12       1711.60       1612.99       320.48 o
 -11   1  13        191.18        480.71       262.11 o
 -10   1  13        731.15        535.05       118.46 o
  -9   1  13         80.79        101.81        71.49 o
  -8   1  13       5161.06       5747.06       234.89 o
  -7   1  13       1377.37       1374.72       109.03 o
  -6   1  13       5257.35       5231.05       302.27 o
  -5   1  13      15528.07      15461.39       328.56 o
  -4   1  13        490.65        438.65        51.11 o
  -3   1  13      23065.25      22829.29       473.40 o
  -2   1  13       4631.74       4524.22       130.27 o
  -1   1  13       6671.97       5591.33       188.50 o
   0   1  13      13820.35      12873.45       508.52 o
   1   1  13        116.66         -5.07        66.87 o
   2   1  13       5470.42       5574.29       313.88 o
   3   1  13       3331.86       3724.07       265.29 o
   4   1  13        221.38        418.46       157.78 o
   5   1  13        737.41        820.41       428.19 o
   6   1  13         89.16        431.41       175.63 o
   7   1  13        334.92        473.86       170.29 o
   8   1  13         40.17        146.29       176.69 o
   9   1  13        646.67        212.71       250.97 o
 -10   2  13       1486.32       1530.89       166.15 o
  -9   2  13         10.85        125.49       111.11 o
  -8   2  13       4462.38       4855.10       216.99 o
  -7   2  13       4554.11       4476.54       276.92 o
  -6   2  13       5736.59       5768.92       216.81 o
  -5   2  13      16267.94      16753.07       518.67 o
  -4   2  13         31.05         48.48        87.33 o
  -3   2  13      24150.78      24509.45       605.69 o
  -2   2  13      11347.19      10881.97       404.50 o
  -1   2  13      11600.45      11451.39       400.53 o
   0   2  13      18693.98      18568.10       597.06 o
   1   2  13         96.80          9.82        92.85 o
   2   2  13       9925.54       9078.24       332.12 o
   3   2  13        602.81        524.47       106.96 o
   4   2  13        711.61        442.08       166.58 o
   5   2  13         31.49        201.62       233.46 o
   6   2  13          2.75       -107.79       156.52 o
   7   2  13        488.98        339.44       169.23 o
   8   2  13        499.93        587.67       181.35 o
  -9   3  13        544.50        283.79        88.18 o
  -8   3  13       2045.79       1663.21       154.58 o
  -7   3  13       1683.84       1786.42       177.67 o
  -6   3  13       1171.25       1398.72       234.37 o
  -5   3  13       7200.19       7732.00       364.46 o
  -4   3  13         69.29        373.31       106.12 o
  -3   3  13       9718.08      10030.23       357.87 o
  -2   3  13       1596.85       1374.65       114.22 o
  -1   3  13       5197.88       5433.48       277.36 o
   0   3  13       6186.59       6306.70       314.71 o
   1   3  13       1797.94       1553.75       150.98 o
   2   3  13       4009.57       4407.27       276.64 o
   3   3  13        110.04        -73.81       275.50 o
   4   3  13       1876.72       2482.28       425.53 o
   5   3  13         19.88        157.51       183.05 o
   6   3  13       1152.77       1028.93       206.30 o
   7   3  13         46.86        189.60       253.09 o
  -6   4  13        209.80        231.06       162.89 o
  -5   4  13        142.11        599.07       191.23 o
  -4   4  13         37.28         97.17       132.06 o
  -3   4  13         46.44        102.48       208.52 o
  -2   4  13        159.14        302.78       382.56 o
  -1   4  13        630.93       1062.00       241.17 o
   0   4  13        348.71        232.70       192.02 o
   1   4  13       1557.06       1843.74       231.25 o
   2   4  13        170.82        488.36       163.88 o
   3   4  13       1780.62       1842.60       271.54 o
   4   4  13       1958.22       2174.45       276.91 o
   5   4  13        411.28        455.74       193.25 o
 -11   0  14         26.60         65.79       203.75 o
 -10   0  14       4599.76       4333.86       479.65 o
  -9   0  14        593.80        273.78       228.15 o
  -8   0  14       1023.46        849.61       120.22 o
  -7   0  14        259.66        545.31       206.93 o
  -6   0  14          1.07         41.89        63.71 o
  -5   0  14        749.48        449.23        78.78 o
  -4   0  14       2060.14       2012.25       121.31 o
  -3   0  14       3330.19       3121.08       165.16 o
  -2   0  14      17939.80      17349.95       589.44 o
  -1   0  14         25.31         -5.81        90.16 o
   0   0  14      27339.95      27754.85      1081.61 o
   1   0  14      16407.98      16734.16      1053.75 o
   2   0  14      12799.50      14079.73       847.88 o
   3   0  14      26593.51      26441.41      1229.91 o
   4   0  14        451.76        113.55       199.50 o
   5   0  14      18471.69      14627.30       907.31 o
   6   0  14       7139.15       6367.08       706.75 o
   7   0  14       4086.15       4117.38       599.57 o
   8   0  14       4071.59       4525.93       619.73 o
   9   0  14         11.08       -223.91       223.91 o
 -10   1  14       2187.26       1817.94       159.72 o
  -9   1  14        308.63        435.92       196.67 o
  -8   1  14       1245.24       1394.31       331.30 o
  -7   1  14        459.82        569.66        89.09 o
  -6   1  14        584.34        468.69        52.81 o
  -5   1  14         40.54        152.80       121.29 o
  -4   1  14       1255.11       1327.84        89.82 o
  -3   1  14        277.38        168.81        57.43 o
  -2   1  14       7308.54       7302.96       276.31 o
  -1   1  14        219.87        119.70        78.27 o
   0   1  14      14502.44      13128.51       739.04 o
   1   1  14       5321.22       4628.03       207.71 o
   2   1  14       5625.28       5285.28       473.37 o
   3   1  14      16878.27      17424.76      1785.43 o
   4   1  14        342.86        148.60       335.33 o
   5   1  14      10654.40      10661.56       580.81 o
   6   1  14       1235.83       1109.40       217.65 o
   7   1  14       2383.80       2796.54       353.37 o
   8   1  14       2625.39       2258.25       327.90 o
 -10   2  14         95.70        205.07       113.95 o
  -9   2  14        307.05        524.31       140.46 o
  -8   2  14        811.75       1173.80       129.54 o
  -7   2  14         69.08         17.51       120.92 o
  -6   2  14       2067.59       1862.16       108.78 o
  -5   2  14        294.11        390.87       101.20 o
  -4   2  14       2308.44       2209.66        85.99 o
  -3   2  14       1285.05       1291.18       114.63 o
  -2   2  14        336.08        409.14        86.55 o
  -1   2  14       1950.46       2088.17       283.94 o
   0   2  14        103.55        300.69        68.81 o
   1   2  14       1184.00       1099.29       103.51 o
   2   2  14         95.33        253.46        85.33 o
   3   2  14        109.25        344.27       164.90 o
   4   2  14          2.90         26.39       151.58 o
   5   2  14         47.66       -142.17       142.17 o
   6   2  14        113.65        161.11       475.41 o
   7   2  14        133.94         31.35       258.40 o
   8   2  14        104.44          6.52       369.29 o
  -8   3  14        220.49        389.50       119.70 o
  -7   3  14        509.50        287.01       120.98 o
  -6   3  14       1392.61       1589.29       162.20 o
  -5   3  14        531.68       -206.85       206.85 o
  -4   3  14        213.47        -14.58        95.59 o
  -3   3  14       3459.65       3168.00       284.98 o
  -2   3  14       1540.42       1789.28       159.14 o
  -1   3  14       1053.34       1292.72       135.61 o
   0   3  14       6345.35       7138.37       401.20 o
   1   3  14       1028.45        963.25       144.95 o
   2   3  14       3586.99       3172.14       570.38 o
   3   3  14       5498.07       4858.37       280.82 o
   4   3  14         40.25        154.77       169.20 o
   5   3  14       3298.21       3239.74       286.33 o
   6   3  14        934.20        963.38       686.58 o
  -6   4  14         16.06       -141.74       141.74 o
  -5   4  14        110.76        538.92       187.83 o
  -4   4  14        282.42        510.43       289.70 o
  -3   4  14        548.33        574.04       190.35 o
  -2   4  14       2412.70       1942.21       407.49 o
  -1   4  14          0.33         79.42       181.94 o
   0   4  14       4021.08       4727.65       448.74 o
   1   4  14       2295.73       2384.95       265.99 o
   2   4  14       1921.97       1842.23       327.37 o
   3   4  14       4941.44       5002.94       394.91 o
   4   4  14         12.41         81.28       305.80 o
 -10   1  15       1115.87       1507.56       161.13 o
  -9   1  15       5193.99       4942.69       271.05 o
  -8   1  15         97.51        105.95       104.40 o
  -7   1  15       6876.87       7228.00       257.85 o
  -6   1  15       4091.78       3722.97       181.31 o
  -5   1  15       1563.10       1492.41        81.04 o
  -4   1  15       5912.07       5796.79       264.58 o
  -3   1  15       1344.97       1422.23        80.67 o
  -2   1  15       2449.48       1952.94       124.58 o
  -1   1  15       2657.07       2491.58       135.76 o
   0   1  15         33.21         18.51        83.68 o
   1   1  15         80.79        199.92        98.75 o
   2   1  15        242.60        101.95       103.14 o
   3   1  15       1822.61       1268.28       190.70 o
   4   1  15        553.04        393.03       173.74 o
   5   1  15       1963.55       1983.74       247.55 o
   6   1  15       3299.45       3465.05       529.00 o
   7   1  15          0.52        227.50       183.31 o
   8   1  15       3521.17       3355.55       340.18 o
  -9   2  15       8247.51       8195.90       427.69 o
  -8   2  15         44.66         37.23        78.84 o
  -7   2  15      11806.77      12482.13       587.31 o
  -6   2  15       6177.67       6703.39       260.04 o
  -5   2  15       4402.03       3895.75       189.16 o
  -4   2  15      15400.16      15123.42       445.39 o
  -3   2  15         73.68        125.35        64.31 o
  -2   2  15       5738.84       5435.97       208.94 o
  -1   2  15        918.96        701.66       150.10 o
   0   2  15        244.77        269.86        71.66 o
   1   2  15          7.68        416.30       177.75 o
   2   2  15          4.09         92.26       367.70 o
   3   2  15       2055.82       2095.30       408.07 o
   4   2  15       1575.41       1425.86       205.43 o
   5   2  15       1536.40       1760.59       249.57 o
   6   2  15       6217.23       6104.58      1080.28 o
   7   2  15          8.43         95.93       299.25 o
  -8   3  15         53.86        106.50       104.42 o
  -7   3  15       3368.62       3116.21       206.24 o
  -6   3  15       1420.30       1056.18       143.23 o
  -5   3  15       2808.62       2574.77       286.56 o
  -4   3  15       2360.40       2410.96       334.65 o
  -3   3  15        679.45       1040.22       275.91 o
  -2   3  15       2993.95       3312.90       228.95 o
  -1   3  15        348.43        275.20       108.45 o
   0   3  15       1916.77       1735.85       188.90 o
   1   3  15        236.98        192.85       123.47 o
   2   3  15       1836.15       1823.72       170.94 o
   3   3  15         75.79        -78.60       207.33 o
   4   3  15       2889.94       3554.80       851.60 o
   5   3  15         13.92        204.70       150.38 o
   6   3  15       2844.87       3509.50       680.75 o
  -6   4  15        240.95       -160.24       207.99 o
  -5   4  15        730.40        741.20       183.06 o
  -4   4  15          3.42       -223.91       223.91 o
  -3   4  15       1893.75       2295.94       441.98 o
  -2   4  15        588.33        577.96       200.14 o
  -1   4  15       1307.87       1151.44       412.27 o
   0   4  15       2778.91       2654.23       228.45 o
   1   4  15        104.11        130.93       132.14 o
   2   4  15       3481.25       4171.02       289.17 o
   3   4  15        231.76         83.03       189.90 o
 -10   0  16         54.65        768.29       269.54 o
  -9   0  16        681.10        871.71       211.30 o
  -8   0  16        991.56       1844.93       228.75 o
  -7   0  16        967.55       1107.46       138.14 o
  -6   0  16      10456.17      10885.78       486.69 o
  -5   0  16        237.01        167.96       102.47 o
  -4   0  16      21389.65      21268.25       719.43 o
  -3   0  16      10534.98      10252.05       351.30 o
  -2   0  16       6942.54       6321.20       354.24 o
  -1   0  16      35983.14      39625.51      2633.85 o
   0   0  16        303.80        289.70       192.07 o
   1   0  16      24996.84      26290.73      1344.51 o
   2   0  16      11015.09      13007.94       786.33 o
   3   0  16       5090.33       4423.00       394.76 o
   4   0  16      11637.80      10689.26       714.17 o
   5   0  16        364.48        524.22       245.13 o
   6   0  16       1361.41       1295.70       369.29 o
   7   0  16         61.56         87.02       303.50 o
   8   0  16         65.51        307.74       324.72 o
 -10   1  16        242.89        112.20       106.80 o
  -9   1  16         74.97         -0.65        78.62 o
  -8   1  16       1946.53       1936.06       152.41 o
  -7   1  16        147.41        283.89        79.38 o
  -6   1  16       6203.61       6315.94       280.25 o
  -5   1  16        986.15        877.20        89.31 o
  -4   1  16       8362.98       9334.68       296.21 o
  -3   1  16      11308.46      11168.88       352.13 o
  -2   1  16       3839.90       4060.93       221.77 o
  -1   1  16      16076.42      14341.08       640.33 o
   0   1  16        503.24        575.47       213.30 o
   1   1  16      10708.84       9484.46       929.29 o
   2   1  16       3984.55       3331.73       386.10 o
   3   1  16       1902.68       1605.51       213.92 o
   4   1  16       2222.30       2207.69       228.99 o
   5   1  16         24.43         -6.43       183.73 o
   6   1  16        816.13       1054.84       382.02 o
   7   1  16         55.88        215.53       233.99 o
   8   1  16         46.38         56.43       149.70 o
  -9   2  16        220.35        232.61       120.18 o
  -8   2  16        367.09        515.83       136.14 o
  -7   2  16        843.27        903.49       144.83 o
  -6   2  16         13.19         77.66        67.25 o
  -5   2  16        625.19        639.75       111.93 o
  -4   2  16         62.77        162.86        90.09 o
  -3   2  16         96.25         66.27        84.87 o
  -2   2  16         24.60        -22.08        69.51 o
  -1   2  16        104.35        154.15        71.36 o
   0   2  16        372.82        283.65        86.37 o
   1   2  16        195.34        256.03        96.57 o
   2   2  16        507.95        575.19       158.08 o
   3   2  16        608.25        878.79       253.62 o
   4   2  16          6.15       -133.15       133.15 o
   5   2  16        985.23       1045.20       217.42 o
   6   2  16        217.18         70.37       412.80 o
   7   2  16        283.20        780.12       393.17 o
  -8   3  16          0.30        370.57       133.05 o
  -7   3  16       1112.50       1281.37       154.10 o
  -6   3  16       1565.84       1260.90       162.57 o
  -5   3  16        105.51        514.00       321.54 o
  -4   3  16       4104.43       4329.41       426.59 o
  -3   3  16       1979.14       1667.57       261.58 o
  -2   3  16       1830.34       2005.10       188.00 o
  -1   3  16       6033.69       6221.22       612.19 o
   0   3  16        125.19        565.96       143.13 o
   1   3  16       2932.90       3226.57       326.27 o
   2   3  16       2208.84       3176.33       256.25 o
   3   3  16          0.40        -33.90       123.32 o
   4   3  16       1319.21       1515.77       450.47 o
   5   3  16       1161.01       1051.11       201.74 o
  -5   4  16         23.96        122.90       279.62 o
  -4   4  16       3376.48       3726.93       386.26 o
  -3   4  16       2183.30       2204.72       242.70 o
  -2   4  16       1202.66        983.71       223.16 o
  -1   4  16       6200.22       6438.96       469.74 o
   0   4  16         53.06       -173.86       173.86 o
   1   4  16       4110.06       4942.27       426.04 o
   2   4  16       1543.39        973.76       236.94 o
   3   4  16        658.07        500.99       223.38 o
 -10   1  17       1196.78        144.12       408.55 o
  -9   1  17        188.92        304.17       109.10 o
  -8   1  17       2454.16       2501.03       256.91 o
  -7   1  17        393.52        421.21       152.29 o
  -6   1  17        475.65        506.62        89.18 o
  -5   1  17       1140.43        993.48       158.11 o
  -4   1  17         63.94        201.97        98.85 o
  -3   1  17         63.41         89.22        83.40 o
  -2   1  17         24.56         55.88        93.63 o
  -1   1  17       3153.92       2733.10       210.11 o
   0   1  17       1847.28       1879.08       175.89 o
   1   1  17       2106.13       2100.93       158.78 o
   2   1  17       7694.83       8453.78       415.99 o
   3   1  17        202.76        691.31       177.75 o
   4   1  17       6512.37       6498.07      1033.59 o
   5   1  17       4534.04       4212.53       353.48 o
   6   1  17       1432.36       1504.47       477.00 o
   7   1  17       4335.27       3861.61       578.34 o
  -9   2  17        900.45       1098.21       187.78 o
  -8   2  17       3535.98       3447.14       253.84 o
  -7   2  17        115.86         36.96       111.97 o
  -6   2  17       1492.08       1741.72       125.95 o
  -5   2  17         83.93        134.58       124.49 o
  -4   2  17          1.73         44.63       125.52 o
  -3   2  17        667.01        615.19        83.91 o
  -2   2  17         37.78        -74.58        74.58 o
  -1   2  17       3366.87       3380.16       217.17 o
   0   2  17       4056.72       3478.93       256.33 o
   1   2  17       1904.44       1861.01       209.89 o
   2   2  17      11751.64      13624.87      1261.21 o
   3   2  17        353.55        112.45       432.96 o
   4   2  17       9190.54      10023.96       636.86 o
   5   2  17       4672.64       5036.12       698.79 o
   6   2  17       1254.78        799.18       267.95 o
  -7   3  17        652.60        603.26       272.75 o
  -6   3  17       1581.75       1518.95       258.97 o
  -5   3  17        120.43        550.26       237.17 o
  -4   3  17       1378.52       1300.00       373.54 o
  -3   3  17        101.20       -146.08       146.29 o
  -2   3  17       1868.72       1594.15       256.91 o
  -1   3  17        152.72        467.36       455.78 o
   0   3  17       3391.68       3895.50       279.45 o
   1   3  17         13.31        219.34       333.74 o
   2   3  17       4706.81       5047.07       316.52 o
   3   3  17        847.95       1003.19       540.35 o
   4   3  17       2872.12       2829.41       339.58 o
   5   3  17       2366.52       2879.46       525.28 o
  -4   4  17       2708.83       3336.06       405.97 o
  -3   4  17         38.65        -44.10       225.50 o
  -2   4  17       3129.11       3838.54       465.45 o
  -1   4  17        611.67        551.72       473.29 o
   0   4  17       1256.36       1372.49       474.88 o
   1   4  17       1395.31       1772.42       211.10 o
   2   4  17         50.96        162.15       282.80 o
  -9   0  18        944.44       1152.96       313.58 o
  -8   0  18       6942.43       7226.83       432.08 o
  -7   0  18      11350.12      11746.37       650.57 o
  -6   0  18       1829.66       1961.60       140.19 o
  -5   0  18      19050.92      19774.97       825.27 o
  -4   0  18       4095.22       3755.47       661.11 o
  -3   0  18      13456.64      14973.03       815.24 o
  -2   0  18      13815.82      15012.51      1224.60 o
  -1   0  18       1621.13       1644.83       216.48 o
   0   0  18       6187.85       6041.30       546.51 o
   1   0  18        366.80        538.02       231.34 o
   2   0  18        461.51        427.66       189.95 o
   3   0  18        138.74         -3.18       285.46 o
   4   0  18        376.62        271.66       224.97 o
   5   0  18       2108.20       1466.55       316.23 o
   6   0  18        126.70        906.25       316.23 o
   7   0  18       2436.49       2245.46       407.49 o
  -9   1  18        507.41        701.36       123.04 o
  -8   1  18       3369.29       3435.98       195.81 o
  -7   1  18       3569.53       2854.88       188.64 o
  -6   1  18        997.92        861.52       102.36 o
  -5   1  18      10133.07      10115.30       296.30 o
  -4   1  18         28.96        -54.77       108.13 o
  -3   1  18       7072.52       6930.55       256.02 o
  -2   1  18       2489.62       2381.11       314.11 o
  -1   1  18       1586.46       1247.65       191.78 o
   0   1  18       3748.17       4343.78       290.74 o
   1   1  18        249.21         67.72       122.53 o
   2   1  18        703.05        968.47       173.56 o
   3   1  18         14.31        287.03       196.85 o
   4   1  18        387.26        434.45       167.40 o
   5   1  18        486.71        779.39       188.06 o
   6   1  18        644.54        625.36       231.07 o
   7   1  18        711.69        186.61       393.70 o
  -8   2  18          4.49         97.87        97.41 o
  -7   2  18        164.76        189.88       104.06 o
  -6   2  18         29.56        -26.07        95.67 o
  -5   2  18         49.80          5.63       118.86 o
  -4   2  18        123.01        152.13       110.97 o
  -3   2  18        273.12         65.90       132.29 o
  -2   2  18        256.83        291.53        82.80 o
  -1   2  18        766.81       1114.01       202.33 o
   0   2  18         29.37        -19.68       171.38 o
   1   2  18        761.33       1205.38       202.73 o
   2   2  18        544.98        612.71       205.75 o
   3   2  18        621.89        570.81       171.29 o
   4   2  18       1099.48       1298.67       300.31 o
   5   2  18         53.40         86.85       211.71 o
   6   2  18        786.32        659.27       201.43 o
  -7   3  18       1621.12       1414.78       480.79 o
  -6   3  18        485.93        466.99       191.40 o
  -5   3  18       3704.26       3946.15       387.09 o
  -4   3  18        448.14        678.25       363.98 o
  -3   3  18       1281.06       1633.06       353.90 o
  -2   3  18       2300.64       1425.33       273.41 o
  -1   3  18        245.44        237.03       137.58 o
   0   3  18        932.34        888.28       160.81 o
   1   3  18       1794.44       2050.24       271.39 o
   2   3  18         98.46         13.25       110.78 o
   3   3  18        511.85        693.90       190.87 o
   4   3  18        800.93        692.23       207.14 o
  -3   4  18       2413.38       2492.71       400.06 o
  -2   4  18       1719.21       1215.90       248.73 o
  -1   4  18        232.96        183.19       413.86 o
   0   4  18        911.71       1056.03       246.65 o
  -9   1  19         99.89        325.58       299.10 o
  -8   1  19         89.62         72.16       143.11 o
  -7   1  19        419.28        634.78       125.05 o
  -6   1  19         14.92        188.32       108.40 o
  -5   1  19       2275.89       2133.09       196.51 o
  -4   1  19       2810.74       2691.21       172.02 o
  -3   1  19       1095.73       1245.91       128.15 o
  -2   1  19       8266.81       8936.44       473.96 o
  -1   1  19        970.25        965.60       437.21 o
   0   1  19       7040.26       8414.95       469.57 o
   1   1  19       6912.52       7620.42       424.71 o
   2   1  19        913.96       1256.14       397.41 o
   3   1  19       7057.48       6344.14       415.06 o
   4   1  19        228.35        233.82       152.72 o
   5   1  19       1412.16       1684.33       245.20 o
   6   1  19        855.26        687.72       575.69 o
  -8   2  19          6.76         92.84       107.55 o
  -7   2  19        618.25        372.80       118.55 o
  -6   2  19        335.97        370.15       169.71 o
  -5   2  19       2515.32       1920.09       195.33 o
  -4   2  19       4414.10       4308.66      1054.28 o
  -3   2  19        739.59        623.40       114.59 o
  -2   2  19      12807.01      14721.02       530.34 o
  -1   2  19       1447.42       1774.95       194.83 o
   0   2  19       9189.08      10365.74      1317.98 o
   1   2  19       9867.90      10692.88       483.37 o
   2   2  19        877.57        652.89       205.40 o
   3   2  19       9624.30      10776.06      1125.91 o
   4   2  19       1267.40       1558.07       271.36 o
   5   2  19       3407.60       2946.38       544.39 o
  -6   3  19       1136.42       1241.97       666.42 o
  -5   3  19         70.27         35.76       167.85 o
  -4   3  19       3029.11       3662.88       513.08 o
  -3   3  19         53.78        511.91       422.35 o
  -2   3  19       4209.02       5036.40       500.23 o
  -1   3  19       1099.24       1872.86       279.09 o
   0   3  19       2745.25       3167.71       513.52 o
   1   3  19       2578.94       2708.20       236.95 o
   2   3  19        466.44        290.67       146.04 o
   3   3  19       2909.63       2751.22       282.09 o
  -9   0  20       6846.27       6215.37       473.05 o
  -8   0  20        869.70        902.18       166.73 o
  -7   0  20       4305.67       4492.29       584.71 o
  -6   0  20       4535.93       4269.90       303.03 o
  -5   0  20        737.68        912.50       159.59 o
  -4   0  20       3622.59       2876.86       342.76 o
  -3   0  20        192.90        316.23       140.08 o
  -2   0  20         10.31        -67.92       177.22 o
  -1   0  20        315.47        469.04       207.99 o
   1   0  20       3375.94       2905.51       347.01 o
   2   0  20       1219.00       1761.56       320.48 o
   3   0  20       4059.50       4309.45       414.92 o
   4   0  20       5706.79       5504.34       513.61 o
   5   0  20        277.55        356.56       214.36 o
   6   0  20       8120.65       6877.51      1010.24 o
  -8   1  20        597.59        252.69       136.15 o
  -7   1  20       2456.63       2257.07       174.25 o
  -6   1  20       2010.38       1750.88       155.69 o
  -5   1  20        284.66        337.97       132.91 o
  -4   1  20        962.94       1011.11       194.11 o
  -3   1  20         86.24        172.48       111.42 o
  -2   1  20        248.28        114.64       146.37 o
  -1   1  20        415.08        181.70       122.85 o
   0   1  20          8.40        255.94       163.21 o
   1   1  20       1985.54       1707.40       222.26 o
   2   1  20        945.76       1034.56       212.24 o
   3   1  20       1642.92       1552.14       357.09 o
   4   1  20       4489.96       4453.00       386.40 o
   5   1  20        157.30        -71.74       166.05 o
   6   1  20       3997.86       4832.45       541.20 o
  -7   2  20        225.86       -118.51       195.29 o
  -6   2  20        228.30        503.52       150.58 o
  -5   2  20        788.47        824.46       147.39 o
  -4   2  20         45.56        237.55       119.02 o
  -3   2  20       1219.47        559.52       721.60 o
  -2   2  20        844.32        949.52       156.77 o
  -1   2  20        268.73        122.65       215.46 o
   0   2  20       1908.54       1879.34       290.76 o
   1   2  20         13.37        171.91       286.52 o
   2   2  20        992.34       1453.38       211.95 o
   3   2  20        212.58        -47.75       160.32 o
   4   2  20         63.55        436.56       184.79 o
   5   2  20        258.26        601.27       215.87 o
  -5   3  20        527.47        499.29       185.27 o
  -4   3  20        213.73        330.36       190.32 o
  -3   3  20       1484.51       1746.09       621.85 o
  -2   3  20        366.60        353.96       214.90 o
  -1   3  20        141.97       -214.09       214.09 o
   0   3  20       1160.34        985.95       167.86 o
   1   3  20        773.30        806.34       178.87 o
   2   3  20        122.61        304.32       163.77 o
   3   3  20       1852.17       1703.91       562.43 o
  -8   1  21       1833.60       1569.69       576.75 o
  -7   1  21        102.14        301.17       150.10 o
  -6   1  21       4947.01       4527.21       267.95 o
  -5   1  21       1489.55       1479.79       145.52 o
  -4   1  21       3595.19       3688.67       241.88 o
  -3   1  21       7003.66       6920.29       551.44 o
  -2   1  21        198.65         16.62       142.73 o
  -1   1  21       5807.83       6588.84      1399.17 o
   0   1  21       1143.80       1611.66       224.44 o
   1   1  21        845.96        672.36       190.04 o
   2   1  21       1480.20       1293.97       565.08 o
   3   1  21        179.79        491.81       197.99 o
   4   1  21        125.62        903.48       255.21 o
   5   1  21        317.12        290.66       187.30 o
  -7   2  21        107.61        150.27       110.82 o
  -6   2  21       6938.35       7247.32       447.70 o
  -5   2  21       1816.18       1931.56       216.40 o
  -4   2  21       4673.60       5203.20       491.93 o
  -3   2  21       7777.18       9007.58       888.21 o
  -2   2  21        101.43       -136.82       136.82 o
  -1   2  21       8453.62       8271.40       417.01 o
   0   2  21       1278.76       1189.91       253.15 o
   1   2  21       2419.21       1621.60       244.96 o
   2   2  21       1777.53       1806.10       555.00 o
   3   2  21        193.31       -172.18       172.18 o
   4   2  21        239.84        129.89       167.88 o
  -4   3  21       2018.47       2054.44       295.57 o
  -3   3  21       2643.00       2355.59       343.12 o
  -2   3  21        422.04        736.13       420.23 o
  -1   3  21       2952.59       2959.08       397.94 o
   0   3  21        102.61        -79.22       198.33 o
   1   3  21       2038.71       1680.95       275.39 o
  -7   0  22         43.63       -114.22       225.50 o
  -6   0  22         21.15        -94.98       153.07 o
  -5   0  22       1125.19       1176.28       165.92 o
  -4   0  22        252.98        198.44       183.58 o
  -3   0  22       4934.46       4802.90       600.63 o
  -2   0  22       1546.05       1122.73       218.60 o
  -1   0  22       4587.30       6061.46       626.10 o
   0   0  22      11935.92      13007.94       890.33 o
   1   0  22        389.25        -53.06       180.40 o
   2   0  22      12456.38      15538.85      1315.86 o
   3   0  22       2697.65       2159.50       402.19 o
   4   0  22       4160.76       3469.00       465.86 o
  -7   1  22        229.83        648.10       171.04 o
  -6   1  22         48.15        -48.22       108.27 o
  -5   1  22        399.67        181.75       149.23 o
  -4   1  22        423.28        140.11       212.10 o
  -3   1  22       1549.71       1765.82       269.14 o
  -2   1  22       2077.70       2141.96       243.24 o
  -1   1  22       1241.13       1123.09       207.24 o
   0   1  22       4534.62       4936.39       448.88 o
   1   1  22         23.17        -87.99       151.22 o
   2   1  22       5529.28       7535.18      1590.71 o
   3   1  22       1286.80        517.76       224.97 o
   4   1  22       1996.30       2574.29       412.80 o
  -6   2  22        601.19        540.24       161.90 o
  -5   2  22        103.53        499.52       189.90 o
  -4   2  22        858.84        900.91       311.99 o
  -3   2  22          7.56         57.30       123.40 o
  -2   2  22        477.38       1078.98       608.06 o
  -1   2  22        172.65        438.10       171.77 o
   0   2  22        120.30        -73.62       175.19 o
   1   2  22        127.46       -178.28       178.28 o
   2   2  22          2.26        290.76       235.58 o
   3   2  22         73.79        625.85       187.36 o
  -2   3  22          3.96       -135.64       198.32 o
  -1   3  22       1762.07       2027.03       360.27 o
  -6   1  23          0.12          2.92       101.93 o
  -5   1  23       2376.76       2226.44       211.17 o
  -4   1  23        642.68       1322.67       236.08 o
  -3   1  23        114.29        396.18       160.68 o
  -2   1  23        627.34        260.60       142.73 o
  -1   1  23        250.01        530.85       617.61 o
   0   1  23          1.76        -73.58       133.09 o
   1   1  23         10.68        469.59       160.38 o
   2   1  23        315.09        433.97       154.40 o
   3   1  23        570.42        939.34       185.97 o
  -5   2  23       4344.59       4761.40       485.06 o
  -4   2  23       1707.21       1455.58       258.93 o
  -3   2  23       1334.28       1666.88       298.72 o
  -2   2  23       1445.29       1798.44       255.97 o
  -1   2  23         16.89        362.98       152.57 o
   0   2  23         14.63        -74.32       179.04 o
   1   2  23         11.38       -173.47       173.47 o
   2   2  23        214.23        369.47       217.01 o
  -6   0  24       2629.63       2609.18       474.35 o
  -5   0  24       1803.51       1827.84       375.66 o
  -4   0  24       8033.35       7410.53       829.30 o
  -3   0  24        135.55        211.17       241.95 o
  -2   0  24       9775.48      12657.75      1140.77 o
  -1   0  24       3532.06       4459.08       518.92 o
   0   0  24       2218.11       2424.80       332.15 o
   1   0  24       6466.52       8634.82       788.46 o
   2   0  24         71.66        232.40       246.19 o
   3   0  24       3387.00       4512.14       609.12 o
  -5   1  24        723.92        784.56       445.05 o
  -4   1  24       4797.41       4962.08       445.70 o
  -3   1  24          3.87         46.27       170.25 o
  -2   1  24       4863.09       4847.21       407.87 o
  -1   1  24       2198.45       2659.74       316.76 o
   0   1  24       1975.23       2134.97       221.87 o
   1   1  24       3449.67       3389.91       375.91 o
   2   1  24         51.70       -172.98       178.44 o
  -3   2  24         80.97        110.50       364.52 o
  -2   2  24          0.03       -185.29       185.29 o
  -1   2  24          0.90        256.12       186.05 o
   0   2  24         88.82        317.04       193.84 o
  -4   1  25         41.51         74.15       261.58 o
  -3   1  25         12.09          2.61       226.07 o
  -2   1  25        274.67        315.17       232.40 o
  -1   1  25       1156.75       1408.92       340.11 o
   0   1  25         29.96        -38.29       164.53 o
   1   1  25       2339.17       3235.19       306.85 o
  -3   0  26       5038.65       5098.97       557.12 o
  -2   0  26        242.17         29.71       152.81 o
  -1   0  26       2226.19       2307.00       367.17 o
                                                
